# Supplementary material for: Academic reading format preferences and behaviors among university students worldwide: A comparative survey analysis
Source: PLoS One. 2018 May 30;13(5):e0197444. doi: 10.1371/journal.pone.0197444 (PMC5976176; doi:10.1371/journal.pone.0197444)
Supplement: S1 Data — (CSV) [file pone.0197444.s001.csv]

Response ID	Date submitted	Last page	Start language	I remember information from my course readings best when I read them from printed pages.	[comment not asked]	It is more convenient to read my assigned readings electronically than to read them in print.	[comment not asked]	I prefer to have all my course materials in print format (e.g. book, course reader, handouts).	[comment not asked]	If an assigned reading is more than 5 pages long, I prefer to read it in print.	[comment not asked]	I prefer to print out my course readings rather than read them electronically.	[comment not asked]	I like to make digital copies of my printed course materials.	[comment not asked]	I usually highlight and notate my printed course readings.	[comment not asked]	If an assigned reading is less than 5 pages long, I prefer to read it electronically.	[comment not asked]	I am more likely to review my course readings (after I've read them at least once) when they are in print.	[comment not asked]	I prefer electronic textbooks over print textbooks.	[comment not asked]	I usually highlight and annotate my electronic readings.	[comment not asked]	I can focus on the material better when I read it in print.	[comment not asked]	I prefer to read my course readings electronically.	[comment not asked]	I prefer to read course readings which are in my native language electronically rather than print	[comment not asked]	I prefer reading foreign language material in print than electronic	[comment not asked]	I read my electronic course readings on a: [Desktop computer]	I read my electronic course readings on a: [Laptop computer]	I read my electronic course readings on a: [iPad/Tablet]	I read my electronic course readings on a: [Dedicated E-reader (e.g. Kindle)]	I read my electronic course readings on a: [Phone]	I read my electronic course readings on a: [With an audio application]	I read my electronic course readings on a: [I never read course material electronically]	I read my electronic course readings on a: [Other]	My preferred reading format, electronic or print, depends on the language of the reading	[comment not asked]	Are you:	I am ____ years old.	Your current status as a student is:	Your current status as a student is: [Other]	I am majoring, or planning on majoring in:	Do you have any visual or other limitation that influences your preference for electronic or print format?
1	4/2/2015 19:40	1	ch	Agree		Disagree		Agree		Agree		Agree		Neither agree or disagree		Neither agree or disagree		Neither agree or disagree		Agree		Agree		Neither agree or disagree		Agree		Disagree		Disagree		Disagree		No	Yes	Yes	Yes	Yes	Yes	No	No	Neither agree or disagree		Female	22	Master		Social Sciences	Yes
2	4/2/2015 19:43	1	ch	Strongly agree		Disagree		Strongly agree		Strongly agree		Strongly agree		Disagree		Agree		Disagree		Agree		Strongly agree		Agree		Agree		Disagree		Agree		Agree		Yes	Yes	Yes	No	Yes	No	No	No	Neither agree or disagree		Male	27	Master		Sciences	No
3	4/2/2015 20:14	1	ch	Strongly disagree		Strongly disagree		Strongly agree		Strongly agree		Strongly agree		Strongly disagree		Strongly agree		Strongly disagree		Strongly agree		Strongly agree		Neither agree or disagree		Strongly agree		Strongly disagree		Strongly disagree		Strongly agree		No	No	Yes	No	No	No	No	No	Neither agree or disagree		Male	22	Master		Sciences	Yes
4	4/2/2015 20:15	1	ch	Agree		Neither agree or disagree		Neither agree or disagree		Neither agree or disagree		Neither agree or disagree		Agree		Agree		Strongly agree		Disagree		Agree		Strongly agree		Neither agree or disagree		Neither agree or disagree		Agree		Disagree		No	Yes	Yes	No	No	No	No	No	Neither agree or disagree		Female	23	Master		Social Sciences	No
5	4/2/2015 20:22	1	ch	Disagree		Agree		Strongly disagree		Disagree		Disagree		Disagree		Agree		Agree		Disagree		Strongly disagree		Strongly agree		Disagree		Agree		Agree		Strongly disagree		No	Yes	No	No	Yes	No	No	No	Neither agree or disagree		Female	24	Master		Sciences	No
6	4/2/2015 20:24	1	ch	Neither agree or disagree		Strongly disagree		Agree		Agree		Disagree		Neither agree or disagree		Agree		Neither agree or disagree		Disagree		Strongly agree		Agree		Agree		Disagree		Disagree		Agree		No	No	No	No	Yes	No	No	No	Disagree		Female	24	Master		Social Sciences	Yes
7	4/2/2015 20:26	1	ch	Strongly disagree		Disagree		Strongly agree		Disagree		Neither agree or disagree		Strongly disagree		Strongly agree		Strongly disagree		Strongly agree		Agree		Strongly agree		Neither agree or disagree		Disagree		Strongly disagree		Strongly disagree		Yes	Yes	No	Yes	Yes	No	No	No	Agree		Male	27	PhD		Social Sciences	Yes
8	4/2/2015 20:30	1	ch	Agree		Neither agree or disagree		Strongly agree		Strongly agree		Agree		Strongly disagree		Agree		Neither agree or disagree		Agree		Agree		Neither agree or disagree		Strongly agree		Strongly disagree		Disagree		Strongly agree		No	Yes	No	Yes	Yes	Yes	No	No	Disagree		Male	19	Sophomore / Second Year		Social Sciences	Yes
9	4/2/2015 20:31	1	ch	Neither agree or disagree		Strongly agree		Strongly disagree		Strongly disagree		Strongly disagree		Neither agree or disagree		Neither agree or disagree		Strongly agree		Neither agree or disagree		Strongly disagree		Strongly agree		Strongly disagree		Strongly agree		Strongly agree		Strongly disagree		No	Yes	Yes	Yes	Yes	No	No	No	Strongly disagree		Female	33	Senior / Fourth Year		Art & Humanities	No
10	4/2/2015 20:40	1	ch	Neither agree or disagree		Neither agree or disagree		Agree		Agree		Neither agree or disagree		Disagree		Strongly agree		Agree		Agree		Neither agree or disagree		Agree		Agree		Neither agree or disagree		Neither agree or disagree		Neither agree or disagree		No	Yes	No	No	Yes	No	No	No	Neither agree or disagree		Male	23	Senior / Fourth Year		Social Sciences	No
11	4/2/2015 20:44	1	ch	Agree		Agree		Neither agree or disagree		Neither agree or disagree		Agree		Strongly disagree		Agree		Neither agree or disagree		Disagree		Agree		Strongly agree		Agree		Disagree		Neither agree or disagree		Neither agree or disagree		Yes	Yes	No	Yes	Yes	No	No	No	Disagree		Male	22	Master		Social Sciences	No
12	4/2/2015 20:47	1	ch	Neither agree or disagree		Agree		Agree		Agree		Neither agree or disagree		Agree		Agree		Neither agree or disagree		Neither agree or disagree		Disagree		Disagree		Neither agree or disagree		Neither agree or disagree		Agree		Neither agree or disagree		No	Yes	No	No	No	No	No	No	Agree		Male	23	Master		Social Sciences	No
13	4/2/2015 20:52	1	ch	Strongly agree		Disagree		Strongly agree		Strongly agree		Strongly agree		Neither agree or disagree		Strongly agree		Disagree		Strongly agree		Strongly agree		Agree		Strongly agree		Disagree		Disagree		Strongly agree		No	Yes	No	No	No	No	No	No	Disagree		Female	24	Master		Social Sciences	No
14	4/2/2015 20:52	1	ch	Strongly disagree		Disagree		Disagree		Agree		Strongly disagree		Strongly disagree		Disagree		Strongly disagree		Neither agree or disagree		Strongly disagree		Strongly agree		Disagree		Agree		Agree		Disagree		No	Yes	Yes	No	No	No	No	No	Disagree		Male	25	Master		Social Sciences	Yes
15	4/2/2015 20:56	1	ch	Strongly agree		Agree		Strongly agree		Neither agree or disagree		Neither agree or disagree		Neither agree or disagree		Disagree		Strongly agree		Agree		Agree		Agree		Neither agree or disagree		Neither agree or disagree		Neither agree or disagree		Agree		No	Yes	Yes	No	Yes	No	No	No	Disagree		Female	22	Master		Sciences	No
16	4/2/2015 20:57	1	ch	Agree		Neither agree or disagree		Agree		Agree		Strongly agree		Agree		Neither agree or disagree		Agree		Neither agree or disagree		Agree		Agree		Agree		Neither agree or disagree		Disagree		Agree		No	Yes	Yes	No	Yes	No	No	No	Neither agree or disagree		Male	25	Master		Social Sciences	No
17	4/2/2015 21:00	1	ch	Neither agree or disagree		Neither agree or disagree		Agree		Agree		Agree		Agree		Agree		Agree		Agree		Agree		Agree		Agree		Agree		Disagree		Agree		No	Yes	Yes	Yes	Yes	No	No	No	Agree		Male	23	Master		Social Sciences	Yes
18	4/2/2015 21:07	1	ch	Disagree		Disagree		Agree		Agree		Agree		Disagree		Agree		Disagree		Disagree		Neither agree or disagree		Neither agree or disagree		Agree		Disagree		Disagree		Agree		Yes	Yes	No	Yes	Yes	No	No	No	Disagree		Female	23	Master		Social Sciences	Yes
19	4/2/2015 21:10	1	ch	Agree		Agree		Agree		Agree		Agree		Agree		Agree		Disagree		Agree		Agree		Neither agree or disagree		Agree		Neither agree or disagree		Disagree		Agree		No	Yes	No	Yes	No	Yes	No	Yes	Agree		Female	20	Junior / Third Year		Social Science	No
20	4/2/2015 21:12	1	ch	Agree		Disagree		Strongly agree		Strongly agree		Strongly agree		Disagree		Agree		Neither agree or disagree		Agree		Strongly agree		Agree		Strongly agree		Neither agree or disagree		Agree		Strongly agree		Yes	Yes	No	Yes	No	No	No	No	Neither agree or disagree		Female	24	Master		Sciences	No
21	4/2/2015 21:41	1	ch	Agree		Disagree		Strongly agree		Agree		Agree		Strongly agree		Agree		Neither agree or disagree		Agree		Agree		Agree		Strongly agree		Disagree		Agree		Agree		Yes	Yes	Yes	Yes	Yes	Yes	No	No	Neither agree or disagree		Male	22	Senior / Fourth Year		Sciences	Yes
22	4/2/2015 21:54	1	ch	Neither agree or disagree		Neither agree or disagree		Neither agree or disagree		Agree		Neither agree or disagree		Neither agree or disagree		Agree		Agree		Neither agree or disagree		Neither agree or disagree		Strongly disagree		Neither agree or disagree		Neither agree or disagree		Neither agree or disagree		Neither agree or disagree		No	No	No	No	Yes	No	No	No	Agree		Male	24	Master		Social Sciences	No
23	4/2/2015 22:02	1	ch	Disagree		Agree		Disagree		Disagree		Disagree		Agree		Agree		Agree		Disagree		Disagree		Strongly agree		Neither agree or disagree		Strongly agree		Agree		Disagree		No	Yes	Yes	Yes	Yes	Yes	No	No	Disagree		Male	23	Master		Sciences	No
24	4/2/2015 22:12	1	ch	Neither agree or disagree		Agree		Neither agree or disagree		Agree		Neither agree or disagree		Agree		Agree		Strongly agree		Strongly agree		Agree		Strongly agree		Disagree		Strongly agree		Strongly agree		Strongly disagree		No	Yes	Yes	Yes	Yes	No	No	No	Agree		Male	24	Master		Sciences	No
25	4/2/2015 22:12	1	ch	Strongly agree		Disagree		Neither agree or disagree		Neither agree or disagree		Strongly agree		Agree		Agree		Agree		Strongly agree		Strongly agree		Agree		Strongly agree		Neither agree or disagree		Disagree		Agree		No	Yes	No	No	Yes	No	No	No	Agree		Male	31	Master		Social Sciences	Yes
26	4/2/2015 22:13	1	ch	Strongly agree		Agree		Agree		Agree		Agree		Agree		Strongly agree		Neither agree or disagree		Agree		Strongly agree		Neither agree or disagree		Agree		Neither agree or disagree		Agree		Agree		No	Yes	Yes	Yes	No	No	No	No	Agree		Male	22	Senior / Fourth Year		Social Sciences	No
27	4/2/2015 22:13	1	ch	Agree		Disagree		Neither agree or disagree		Agree		Agree		Disagree		Agree		Neither agree or disagree		Agree		Strongly agree		Neither agree or disagree		Agree		Disagree		Disagree		Agree		No	Yes	No	No	Yes	Yes	No	No	Neither agree or disagree		Female	23	Master		Social Sciences	No
28	4/2/2015 22:22	1	ch	Strongly agree		Disagree		Agree		Strongly agree		Strongly agree		Neither agree or disagree		Agree		Neither agree or disagree		Disagree		Strongly agree		Neither agree or disagree		Agree		Neither agree or disagree		Neither agree or disagree		Strongly disagree		No	Yes	Yes	No	No	No	No	No	Disagree		Female	23	Master		Social Sciences	Yes
29	4/2/2015 22:23	1	ch	Agree		Disagree		Agree		Strongly agree		Strongly agree		Neither agree or disagree		Strongly agree		Neither agree or disagree		Neither agree or disagree		Strongly agree		Disagree		Strongly agree		Strongly disagree		Strongly disagree		Agree		No	Yes	No	No	Yes	No	No	No	Disagree		Male	25	Master		Social Sciences	Yes
30	4/2/2015 22:25	1	ch	Agree		Disagree		Agree		Strongly agree		Strongly agree		Neither agree or disagree		Strongly agree		Agree		Agree		Disagree		Agree		Neither agree or disagree		Strongly agree		Neither agree or disagree		Strongly agree		No	Yes	No	Yes	Yes	No	No	No	Strongly agree		Female	19	Sophomore / Second Year		Social Sciences	Yes
31	4/2/2015 22:27	1	ch	Agree		Disagree		Agree		Agree		Agree		Disagree		Agree		Disagree		Agree		Strongly agree		Agree		Strongly agree		Disagree		Disagree		Agree		No	Yes	No	No	No	No	No	No	Neither agree or disagree		Female	27	PhD		Social Sciences	Yes
32	4/2/2015 22:28	1	ch	Disagree		Agree		Disagree		Strongly disagree		Disagree		Disagree		Neither agree or disagree		Strongly agree		Neither agree or disagree		Disagree		Strongly agree		Disagree		Agree		Agree		Disagree		No	Yes	Yes	No	Yes	No	No	No	Disagree		Male	23	Master		Social Sciences	No
33	4/2/2015 22:30	1	ch	Agree		Neither agree or disagree		Strongly agree		Agree		Strongly agree		Disagree		Agree		Neither agree or disagree		Agree		Strongly agree		Disagree		Agree		Disagree		Disagree		Agree		No	Yes	No	No	No	No	No	No	Disagree		Male	24	Master		Sciences	No
34	4/2/2015 22:30	1	ch	Strongly agree		Neither agree or disagree		Agree		Agree		Agree		Neither agree or disagree		Strongly agree		Neither agree or disagree		Strongly agree		Agree		Agree		Agree		Neither agree or disagree		Disagree		Disagree		No	Yes	No	Yes	Yes	No	No	No	Neither agree or disagree		Female	27	Master		Art & Humanities	No
35	4/2/2015 22:32	1	ch	Neither agree or disagree		Agree		Agree		Agree		Agree		Strongly disagree		Agree		Agree		Agree		Agree		Disagree		Agree		Disagree		Agree		Agree		No	Yes	Yes	Yes	Yes	Yes	No	No	Agree		Female	27	Master		Social Sciences	Yes
36	4/2/2015 22:33	1	ch	Agree		Neither agree or disagree		Agree		Agree		Neither agree or disagree		Agree		Strongly agree		Agree		Agree		Agree		Neither agree or disagree		Agree		Strongly agree		Strongly agree		Agree		No	Yes	Yes	No	Yes	No	No	No	Neither agree or disagree		Female	32	Master		Social Sciences	Yes
37	4/2/2015 22:33	1	ch	Neither agree or disagree		Neither agree or disagree		Neither agree or disagree		Neither agree or disagree		Disagree		Strongly disagree		Agree		Neither agree or disagree		Neither agree or disagree		Agree		Disagree		Neither agree or disagree		Neither agree or disagree		Disagree		Agree		Yes	No	No	No	Yes	No	No	No	Neither agree or disagree		Male	19	Freshman / First Year		Social Sciences	No
38	4/2/2015 22:34	1	ch	Strongly agree		Disagree		Strongly agree		Strongly agree		Strongly agree		Disagree		Strongly agree		Neither agree or disagree		Strongly agree		Strongly agree		Neither agree or disagree		Strongly agree		Neither agree or disagree		Strongly agree		Agree		No	Yes	Yes	No	Yes	No	No	No	Agree		Female	28	Master		Art & Humanities	No
39	4/2/2015 22:36	1	ch	Strongly agree		Disagree		Agree		Strongly agree		Agree		Disagree		Strongly agree		Neither agree or disagree		Agree		Strongly agree		Strongly agree		Agree		Neither agree or disagree		Disagree		Strongly agree		Yes	Yes	No	No	No	No	No	No	Agree		Female	26	Master		Social Sciences	Yes
40	4/2/2015 22:36	1	ch	Strongly agree		Disagree		Strongly agree		Strongly agree		Strongly agree		Disagree		Strongly agree		Disagree		Agree		Strongly agree		Disagree		Agree		Disagree		Disagree		Disagree		No	Yes	No	No	No	No	No	No	Disagree		Male	20	Sophomore / Second Year		Social Sciences	No
41	4/2/2015 22:37	1	ch	Agree		Neither agree or disagree		Neither agree or disagree		Disagree		Neither agree or disagree		Disagree		Disagree		Disagree		Neither agree or disagree		Neither agree or disagree		Agree		Neither agree or disagree		Neither agree or disagree		Neither agree or disagree		Disagree		No	Yes	No	No	Yes	No	No	No	Disagree		Male	22	Master		Social Sciences	No
42	4/2/2015 22:38	1	ch	Neither agree or disagree		Disagree		Agree		Agree		Agree		Agree		Strongly agree		Neither agree or disagree		Agree		Agree		Neither agree or disagree		Agree		Disagree		Disagree		Agree		No	Yes	Yes	No	Yes	No	No	No	Disagree		Female	35	PhD		Art & Humanities	Yes
43	4/2/2015 22:39	1	ch	Neither agree or disagree		Neither agree or disagree		Agree		Agree		Agree		Neither agree or disagree		Agree		Neither agree or disagree		Agree		Agree		Neither agree or disagree		Agree		Neither agree or disagree		Neither agree or disagree		Neither agree or disagree		No	No	Yes	No	Yes	Yes	No	No	Disagree		Female	23	Sophomore / Second Year		Social Sciences	Yes
44	4/2/2015 22:41	1	ch	Agree		Agree		Strongly agree		Agree		Agree		Disagree		Neither agree or disagree		Strongly agree		Agree		Strongly agree		Neither agree or disagree		Strongly agree		Disagree		Neither agree or disagree		Neither agree or disagree		Yes	Yes	Yes	Yes	Yes	Yes	No	No	Disagree		Female	18	Freshman / First Year		Social Sciences	Yes
45	4/2/2015 22:42	1	ch	Agree		Neither agree or disagree		Agree		Neither agree or disagree		Agree		Disagree		Strongly agree		Strongly agree		Neither agree or disagree		Strongly agree		Agree		Agree		Neither agree or disagree		Neither agree or disagree		Strongly agree		No	Yes	Yes	No	No	No	No	No	Agree		Female	22	Senior / Fourth Year		Social Sciences	Yes
46	4/2/2015 22:45	1	ch	Strongly agree		Disagree		Strongly agree		Strongly agree		Strongly agree		Disagree		Strongly agree		Disagree		Disagree		Strongly agree		Agree		Agree		Disagree		Disagree		Agree		No	Yes	No	Yes	Yes	No	No	No	Disagree		Male	26	PhD		Social Sciences	Yes
47	4/2/2015 22:46	1	ch	Strongly agree		Disagree		Agree		Strongly agree		Agree		Disagree		Strongly agree		Neither agree or disagree		Agree		Agree		Neither agree or disagree		Agree		Disagree		Neither agree or disagree		Disagree		No	No	Yes	Yes	Yes	No	No	No	Disagree		Female	23	Master		Social Sciences	No
48	4/2/2015 22:48	1	ch	Neither agree or disagree		Disagree		Agree		Agree		Agree		Neither agree or disagree		Strongly agree		Neither agree or disagree		Disagree		Agree		Agree		Agree		Neither agree or disagree		Disagree		Agree		No	Yes	Yes	No	No	No	No	No	Agree		Female	20	Sophomore / Second Year		Social Sciences	No
49	4/2/2015 22:49	1	ch	Strongly agree		Neither agree or disagree		Strongly agree		Strongly agree		Strongly agree		Disagree		Agree		Neither agree or disagree		Neither agree or disagree		Strongly agree		Neither agree or disagree		Strongly agree		Disagree		Neither agree or disagree		Strongly agree		No	Yes	Yes	No	No	No	No	No	Agree		Male	20	Sophomore / Second Year		Social Sciences	No
50	4/2/2015 22:49	1	ch	Strongly agree		Disagree		Strongly agree		Strongly agree		Strongly agree		Strongly disagree		Strongly agree		Strongly disagree		Strongly agree		Strongly agree		Strongly disagree		Strongly agree		Strongly disagree		Strongly disagree		Strongly agree		No	Yes	Yes	Yes	Yes	Yes	No	No	Strongly disagree		Female	25	Senior / Fourth Year		Art & Humanities	No
51	4/2/2015 22:50	1	ch	Agree		Neither agree or disagree		Strongly agree		Strongly agree		Strongly agree		Agree		Strongly agree		Neither agree or disagree		Strongly agree		Strongly agree		Strongly disagree		Strongly agree		Strongly disagree		Neither agree or disagree		Neither agree or disagree		No	Yes	Yes	No	Yes	No	No	No	Agree		Female	27	Master		Art & Humanities	No
52	4/2/2015 22:52	1	ch	Agree		Neither agree or disagree		Agree		Strongly agree		Strongly agree		Disagree		Strongly agree		Agree		Strongly agree		Strongly agree		Strongly disagree		Strongly agree		Strongly disagree		Agree		Strongly agree		No	Yes	No	No	No	No	No	No	Disagree		Male	30	Master		Social Science	No
53	4/2/2015 22:53	1	ch	Agree		Neither agree or disagree		Neither agree or disagree		Agree		Agree		Neither agree or disagree		Strongly agree		Neither agree or disagree		Agree		Agree		Agree		Agree		Neither agree or disagree		Neither agree or disagree		Neither agree or disagree		Yes	Yes	Yes	Yes	Yes	No	No	No	Neither agree or disagree		Female	47	PhD		Social Sciences	Yes
54	4/2/2015 22:54	1	ch	Agree		Disagree		Agree		Strongly agree		Agree		Strongly disagree		Strongly agree		Disagree		Agree		Agree		Neither agree or disagree		Agree		Disagree		Disagree		Disagree		No	Yes	No	No	Yes	No	No	No	Disagree		Female	19	Freshman / First Year		Sciences	Yes
55	4/2/2015 22:55	1	ch	Disagree		Agree		Disagree		Disagree		Disagree		Disagree		Agree		Agree		Neither agree or disagree		Disagree		Agree		Disagree		Disagree		Neither agree or disagree		Disagree		No	Yes	No	No	No	No	No	No	Disagree		Female	21	Senior / Fourth Year		Social Sciences	Yes
56	4/2/2015 22:56	1	ch	Agree		Strongly disagree		Strongly agree		Strongly agree		Strongly agree		Strongly disagree		Strongly agree		Neither agree or disagree		Strongly agree		Strongly agree		Disagree		Strongly agree		Strongly disagree		Strongly disagree		Strongly agree		No	Yes	Yes	Yes	Yes	No	No	No	Neither agree or disagree		Female	23	Senior / Fourth Year		Sciences	Yes
57	4/2/2015 22:56	1	ch	Agree		Neither agree or disagree		Strongly agree		Strongly agree		Agree		Neither agree or disagree		Strongly agree		Neither agree or disagree		Agree		Strongly agree		Neither agree or disagree		Agree		Disagree		Disagree		Agree		Yes	Yes	No	No	No	No	No	No	Disagree		Male	27	PhD		Sciences	No
58	4/2/2015 23:01	1	ch	Neither agree or disagree		Agree		Neither agree or disagree		Agree		Neither agree or disagree		Disagree		Strongly agree		Neither agree or disagree		Agree		Neither agree or disagree		Disagree		Neither agree or disagree		Neither agree or disagree		Disagree		Agree		No	Yes	Yes	No	No	No	No	No	Disagree		Female	22	Senior / Fourth Year		Social Sciences	Yes
59	4/2/2015 23:01	1	ch	Agree		Neither agree or disagree		Agree		Agree		Agree		Agree		Strongly agree		Agree		Agree		Agree		Disagree		Agree		Agree		Disagree		Agree		Yes	Yes	No	No	Yes	No	No	No	Neither agree or disagree		Female	30	Master		Sciences	Yes
60	4/2/2015 23:02	1	ch	Agree		Agree		Agree		Agree		Agree		Disagree		Strongly agree		Neither agree or disagree		Agree		Agree		Neither agree or disagree		Agree		Neither agree or disagree		Neither agree or disagree		Neither agree or disagree		Yes	Yes	Yes	No	Yes	No	No	No	Agree		Male	24	Senior / Fourth Year		Social Sciences	No
61	4/2/2015 23:03	1	ch	Agree		Agree		Disagree		Neither agree or disagree		Neither agree or disagree		Disagree		Strongly agree		Agree		Agree		Agree		Strongly agree		Disagree		Neither agree or disagree		Neither agree or disagree		Strongly agree		No	Yes	No	Yes	No	No	No	No	Disagree		Female	25	Master		Social Science	Yes
62	4/2/2015 23:04	1	ch	Agree		Agree		Neither agree or disagree		Neither agree or disagree		Agree		Disagree		Agree		Disagree		Neither agree or disagree		Strongly agree		Strongly disagree		Strongly agree		Neither agree or disagree		Disagree		Disagree		No	Yes	Yes	No	Yes	No	No	No	Disagree		Female	18	Freshman / First Year		Social Sciences	No
63	4/2/2015 23:05	1	ch	Neither agree or disagree		Agree		Strongly agree		Strongly agree		Strongly agree		Disagree		Strongly agree		Agree		Agree		Strongly agree		Neither agree or disagree		Strongly agree		Disagree		Neither agree or disagree		Strongly agree		Yes	Yes	Yes	No	Yes	No	No	No	Neither agree or disagree		Female	23	Master		Social Sciences	Yes
64	4/2/2015 23:05	1	ch	Agree		Neither agree or disagree		Neither agree or disagree		Disagree		Neither agree or disagree		Agree		Agree		Disagree		Agree		Neither agree or disagree		Disagree		Agree		Neither agree or disagree		Neither agree or disagree		Agree		Yes	Yes	No	No	No	No	No	No	Neither agree or disagree		Female	25	Master		Social Sciences	Yes
65	4/2/2015 23:05	1	ch	Strongly agree		Neither agree or disagree		Agree		Agree		Strongly agree		Disagree		Disagree		Neither agree or disagree		Agree		Agree		Disagree		Agree		Disagree		Disagree		Agree		No	No	Yes	Yes	Yes	No	No	No	Disagree		Male	23	Senior / Fourth Year		Social Sciences	No
66	4/2/2015 23:06	1	ch	Strongly agree		Neither agree or disagree		Strongly agree		Strongly agree		Strongly agree		Disagree		Strongly agree		Neither agree or disagree		Agree		Strongly agree		Disagree		Neither agree or disagree		Disagree		Disagree		Strongly agree		No	Yes	Yes	No	No	No	No	No	Neither agree or disagree		Female	28	Master		Sciences	Yes
67	4/2/2015 23:06	1	ch	Neither agree or disagree		Agree		Strongly agree		Strongly agree		Strongly agree		Neither agree or disagree		Strongly agree		Neither agree or disagree		Agree		Strongly agree		Disagree		Neither agree or disagree		Disagree		Disagree		Disagree		No	No	No	No	Yes	No	No	No	Disagree		Female	32	Senior / Fourth Year		Social Sciences	No
68	4/2/2015 23:07	1	ch	Neither agree or disagree		Strongly agree		Neither agree or disagree		Disagree		Neither agree or disagree		Strongly agree		Strongly agree		Agree		Strongly agree		Neither agree or disagree		Strongly agree		Neither agree or disagree		Agree		Agree		Neither agree or disagree		Yes	Yes	Yes	Yes	Yes	No	No	No	Disagree		Male	25	PhD		Social Sciences	No
69	4/2/2015 23:08	1	ch	Agree		Neither agree or disagree		Agree		Agree		Agree		Disagree		Agree		Neither agree or disagree		Agree		Agree		Agree		Agree		Disagree		Neither agree or disagree		Agree		No	No	No	No	Yes	No	No	No	Neither agree or disagree		Female	23	Senior / Fourth Year		Social Sciences	No
70	4/2/2015 23:08	1	ch	Strongly agree		Strongly agree		Strongly agree		Strongly agree		Strongly agree		Strongly agree		Strongly agree		Agree		Strongly agree		Strongly agree		Neither agree or disagree		Strongly agree		Disagree		Agree		Agree		No	Yes	No	Yes	Yes	No	No	No	Neither agree or disagree		Female	24	Senior / Fourth Year		Sciences	No
71	4/2/2015 23:08	1	ch	Neither agree or disagree		Agree		Disagree		Agree		Disagree		Neither agree or disagree		Neither agree or disagree		Disagree		Disagree		Neither agree or disagree		Agree		Disagree		Agree		Agree		Disagree		No	Yes	Yes	Yes	No	No	No	No	Disagree		Female	30	Master		Social Sciences	No
72	4/2/2015 23:10	1	ch	Agree		Neither agree or disagree		Agree		Agree		Agree		Strongly disagree		Agree		Neither agree or disagree		Agree		Agree		Neither agree or disagree		Agree		Neither agree or disagree		Neither agree or disagree		Neither agree or disagree		No	Yes	No	No	Yes	No	No	No	Neither agree or disagree		Female	24	Master		Social Sciences	No
73	4/2/2015 23:10	1	ch	Strongly agree		Neither agree or disagree		Agree		Neither agree or disagree		Agree		Strongly disagree		Strongly agree		Neither agree or disagree		Agree		Agree		Strongly agree		Agree		Disagree		Disagree		Disagree		Yes	Yes	Yes	Yes	Yes	No	No	No	Disagree		Male	26	Master		Social Sciences	No
74	4/2/2015 23:11	1	ch	Neither agree or disagree		Disagree		Strongly agree		Strongly agree		Strongly agree		Disagree		Strongly agree		Neither agree or disagree		Agree		Neither agree or disagree		Disagree		Neither agree or disagree		Neither agree or disagree		Disagree		Disagree		No	Yes	No	No	Yes	No	No	No	Disagree		Female	21	Sophomore / Second Year		Sciences	Yes
75	4/2/2015 23:14	1	ch	Agree		Neither agree or disagree		Agree		Agree		Strongly agree		Neither agree or disagree		Strongly agree		Neither agree or disagree		Agree		Strongly agree		Neither agree or disagree		Strongly agree		Disagree		Disagree		Strongly agree		No	Yes	Yes	Yes	Yes	No	No	No	Neither agree or disagree		Male	25	Master		Social Sciences	No
76	4/2/2015 23:14	1	ch	Disagree		Agree		Neither agree or disagree		Disagree		Disagree		Disagree		Agree		Neither agree or disagree		Agree		Neither agree or disagree		Agree		Agree		Agree		Agree		Disagree		No	Yes	Yes	No	Yes	No	No	No	Agree		Female	24	PhD		Social Sciences	No
77	4/2/2015 23:15	1	ch	Agree		Neither agree or disagree		Agree		Strongly agree		Agree		Agree		Agree		Neither agree or disagree		Agree		Agree		Neither agree or disagree		Agree		Disagree		Neither agree or disagree		Agree		No	No	Yes	No	No	No	No	No	Strongly agree		Male	20	Sophomore / Second Year		Art & Humanities	No
78	4/2/2015 23:16	1	ch	Agree		Disagree		Strongly agree		Agree		Agree		Agree		Agree		Strongly agree		Strongly agree		Agree		Agree		Agree		Disagree		Neither agree or disagree		Strongly agree		No	Yes	Yes	Yes	Yes	No	No	No	Neither agree or disagree		Female	24	Master		Social Sciences	Yes
79	4/2/2015 23:16	1	ch	Strongly agree		Disagree		Strongly agree		Strongly agree		Strongly agree		Neither agree or disagree		Strongly agree		Disagree		Strongly agree		Strongly agree		Disagree		Strongly agree		Strongly disagree		Disagree		Strongly agree		No	Yes	No	No	Yes	No	No	No	Disagree		Female	25	Master		Social Sciences	No
80	4/2/2015 23:16	1	ch	Strongly agree		Neither agree or disagree		Agree		Agree		Agree		Neither agree or disagree		Agree		Neither agree or disagree		Disagree		Agree		Agree		Strongly agree		Disagree		Neither agree or disagree		Agree		No	No	Yes	Yes	No	No	No	No	Neither agree or disagree		Female	23	Master		Social Sciences	Yes
81	4/2/2015 23:17	1	ch	Strongly agree		Neither agree or disagree		Agree		Agree		Agree		Agree		Agree		Disagree		Agree		Agree		Agree		Agree		Agree		Strongly agree		Agree		No	Yes	Yes	No	No	No	No	No	Neither agree or disagree		Male	20	Sophomore / Second Year		Social Sciences	Yes
82	4/2/2015 23:18	1	ch	Agree		Strongly agree		Strongly agree		Agree		Strongly agree		Neither agree or disagree		Agree		Neither agree or disagree		Agree		Strongly agree		Disagree		Agree		Neither agree or disagree		Neither agree or disagree		Disagree		No	Yes	Yes	No	Yes	No	No	No	Neither agree or disagree		Male	20	Junior / Third Year		Sciences	No
83	4/2/2015 23:18	1	ch	Neither agree or disagree		Neither agree or disagree		Agree		Agree		Agree		Disagree		Neither agree or disagree		Disagree		Agree		Agree		Disagree		Agree		Disagree		Disagree		Disagree		No	Yes	No	No	Yes	No	No	No	Disagree		Female	24	Senior / Fourth Year		Art & Humanities	No
84	4/2/2015 23:18	1	ch	Strongly agree		Disagree		Agree		Agree		Agree		Disagree		Strongly agree		Disagree		Strongly agree		Strongly agree		Agree		Strongly agree		Disagree		Disagree		Disagree		No	No	No	Yes	Yes	No	No	No	Neither agree or disagree		Male	21	Sophomore / Second Year		Social Sciences	Yes
85	4/2/2015 23:19	1	ch	Strongly agree		Disagree		Strongly agree		Strongly agree		Strongly agree		Agree		Strongly agree		Disagree		Agree		Strongly agree		Strongly disagree		Strongly agree		Strongly disagree		Disagree		Strongly agree		No	Yes	Yes	No	No	No	No	No	Disagree		Male	22	Senior / Fourth Year		Sciences	No
86	4/2/2015 23:20	1	ch	Neither agree or disagree		Agree		Agree		Agree		Agree		Disagree		Strongly agree		Agree		Strongly agree		Neither agree or disagree		Agree		Neither agree or disagree		Disagree		Agree		Agree		Yes	Yes	No	No	Yes	No	No	No	Neither agree or disagree		Male	31	Master		Social Sciences	Yes
87	4/2/2015 23:21	1	ch	Agree		Disagree		Strongly agree		Strongly agree		Strongly agree		Neither agree or disagree		Strongly agree		Disagree		Agree		Strongly agree		Disagree		Strongly agree		Strongly disagree		Disagree		Neither agree or disagree		No	Yes	Yes	No	Yes	No	No	No	Disagree		Female	20	Junior / Third Year		Art & Humanities	No
88	4/2/2015 23:21	1	ch	Strongly agree		Neither agree or disagree		Strongly agree		Strongly agree		Agree		Neither agree or disagree		Agree		Neither agree or disagree		Agree		Neither agree or disagree		Disagree		Agree		Disagree		Disagree		Agree		No	Yes	Yes	No	Yes	No	No	No	Neither agree or disagree		Female	20	Sophomore / Second Year		Social Sciences	No
89	4/2/2015 23:22	1	ch	Neither agree or disagree		Disagree		Strongly agree		Strongly agree		Strongly agree		Disagree		Agree		Neither agree or disagree		Agree		Strongly agree		Strongly disagree		Agree		Neither agree or disagree		Agree		Agree		No	Yes	Yes	No	Yes	No	No	No	Disagree		Male	23	Senior / Fourth Year		Art & Humanities	Yes
90	4/2/2015 23:22	1	ch	Strongly agree		Disagree		Strongly agree		Strongly agree		Strongly agree		Disagree		Strongly agree		Neither agree or disagree		Agree		Strongly agree		Agree		Strongly agree		Disagree		Neither agree or disagree		Neither agree or disagree		No	Yes	No	No	No	No	No	No	Neither agree or disagree		Female	24	Master		Sciences	No
91	4/2/2015 23:23	1	ch	Agree		Disagree		Neither agree or disagree		Agree		Agree		Agree		Strongly agree		Neither agree or disagree		Agree		Neither agree or disagree		Neither agree or disagree		Neither agree or disagree		Agree		Agree		Neither agree or disagree		Yes	No	Yes	No	Yes	No	No	No	Disagree		Female	30	PhD		Social Sciences	No
92	4/2/2015 23:24	1	ch	Agree		Agree		Agree		Agree		Neither agree or disagree		Disagree		Agree		Neither agree or disagree		Strongly agree		Agree		Neither agree or disagree		Agree		Agree		Disagree		Agree		Yes	Yes	Yes	No	Yes	No	No	No	Disagree		Female	35	PhD		Social Sciences	No
93	4/2/2015 23:24	1	ch	Strongly agree		Neither agree or disagree		Strongly agree		Agree		Strongly agree		Neither agree or disagree		Agree		Agree		Agree		Agree		Agree		Agree		Disagree		Agree		Agree		No	Yes	No	No	Yes	No	No	No	Disagree		Female	19	Freshman / First Year		Sciences	No
94	4/2/2015 23:25	1	ch	Neither agree or disagree		Disagree		Agree		Agree		Agree		Disagree		Strongly agree		Neither agree or disagree		Agree		Agree		Agree		Agree		Neither agree or disagree		Disagree		Agree		No	Yes	No	No	No	No	No	No	Neither agree or disagree		Female	27	Master		Sciences	No
95	4/2/2015 23:28	1	ch	Strongly disagree		Agree		Strongly agree		Strongly agree		Strongly agree		Strongly disagree		Strongly agree		Neither agree or disagree		Neither agree or disagree		Strongly agree		Strongly disagree		Strongly agree		Neither agree or disagree		Disagree		Strongly agree		No	Yes	No	No	Yes	No	No	No	Neither agree or disagree		Female	19	Freshman / First Year		Social Sciences	No
96	4/2/2015 23:28	1	ch	Disagree		Disagree		Agree		Agree		Agree		Disagree		Agree		Disagree		Disagree		Agree		Disagree		Agree		Disagree		Disagree		Neither agree or disagree		No	Yes	No	Yes	Yes	No	No	No	Disagree		Male	22	Master		Social Sciences	No
97	4/2/2015 23:29	1	ch	Disagree		Disagree		Neither agree or disagree		Agree		Agree		Agree		Agree		Disagree		Agree		Strongly agree		Agree		Agree		Neither agree or disagree		Neither agree or disagree		Neither agree or disagree		No	No	Yes	No	Yes	No	No	No	Neither agree or disagree		Female	21	Sophomore / Second Year		Art & Humanities	No
98	4/2/2015 23:31	1	ch	Agree		Strongly agree		Strongly agree		Disagree		Strongly agree		Strongly disagree		Strongly agree		Strongly agree		Agree		Strongly agree		Neither agree or disagree		Strongly agree		Neither agree or disagree		Neither agree or disagree		Agree		No	Yes	No	No	No	No	No	No	Neither agree or disagree		Female	20	Sophomore / Second Year		Art & Humanities	Yes
99	4/2/2015 23:31	1	ch	Agree		Agree		Agree		Neither agree or disagree		Agree		Disagree		Strongly agree		Disagree		Neither agree or disagree		Strongly agree		Agree		Strongly agree		Disagree		Disagree		Strongly agree		No	Yes	Yes	No	No	No	No	No	Disagree		Female	23	Master		Social Sciences	No
100	4/2/2015 23:33	1	ch	Neither agree or disagree		Neither agree or disagree		Agree		Agree		Agree		Neither agree or disagree		Neither agree or disagree		Neither agree or disagree		Disagree		Agree		Neither agree or disagree		Agree		Agree		Agree		Agree		No	No	No	Yes	No	No	No	No	Neither agree or disagree		Female	19	Sophomore / Second Year		Art & Humanities	Yes
101	4/2/2015 23:33	1	ch	Disagree		Agree		Disagree		Disagree		Disagree		Disagree		Neither agree or disagree		Agree		Agree		Disagree		Disagree		Agree		Agree		Agree		Disagree		No	Yes	Yes	No	No	No	No	No	Neither agree or disagree		Female	23	Master		Social Sciences	No
102	4/2/2015 23:35	1	ch	Agree		Neither agree or disagree		Agree		Agree		Agree		Neither agree or disagree		Strongly agree		Disagree		Strongly agree		Agree		Agree		Agree		Neither agree or disagree		Neither agree or disagree		Strongly agree		No	Yes	No	No	Yes	No	No	No	Neither agree or disagree		Female	26	PhD		Art & Humanities	Yes
103	4/2/2015 23:44	1	ch	Agree		Neither agree or disagree		Agree		Agree		Strongly agree		Neither agree or disagree		Strongly agree		Neither agree or disagree		Strongly agree		Strongly agree		Agree		Strongly agree		Neither agree or disagree		Neither agree or disagree		Agree		No	No	Yes	Yes	Yes	No	No	No	Neither agree or disagree		Female	20	Sophomore / Second Year		Art & Humanities	No
104	4/2/2015 23:44	1	ch	Agree		Agree		Agree		Agree		Agree		Neither agree or disagree		Strongly agree		Neither agree or disagree		Agree		Strongly agree		Agree		Agree		Disagree		Disagree		Agree		No	Yes	Yes	No	Yes	No	No	No	Disagree		Female	23	Senior / Fourth Year		Social Sciences	No
105	4/2/2015 23:45	1	ch	Strongly agree		Strongly disagree		Strongly agree		Strongly agree		Strongly agree		Strongly agree		Strongly agree		Strongly disagree		Strongly disagree		Strongly agree		Strongly agree		Strongly agree		Strongly disagree		Strongly disagree		Strongly agree		Yes	Yes	Yes	No	Yes	No	No	No	Strongly disagree		Male	24	Master		Sciences	Yes
106	4/2/2015 23:46	1	ch	Neither agree or disagree		Disagree		Strongly agree		Strongly agree		Strongly agree		Strongly disagree		Strongly agree		Neither agree or disagree		Agree		Strongly agree		Strongly disagree		Agree		Agree		Strongly disagree		Strongly agree		Yes	Yes	No	No	Yes	No	No	No	Disagree		Male	30	PhD		Social Sciences	Yes
107	4/2/2015 23:49	1	ch	Agree		Disagree		Agree		Neither agree or disagree		Agree		Disagree		Agree		Strongly disagree		Neither agree or disagree		Agree		Agree		Agree		Disagree		Disagree		Disagree		No	Yes	Yes	No	Yes	No	No	No	Neither agree or disagree		Male	24	Master		Sciences	No
108	4/2/2015 23:50	1	ch	Agree		Disagree		Strongly agree		Strongly agree		Agree		Neither agree or disagree		Strongly agree		Disagree		Neither agree or disagree		Agree		Neither agree or disagree		Agree		Neither agree or disagree		Neither agree or disagree		Agree		Yes	No	No	No	Yes	No	No	No	Disagree		Male	20	Freshman / First Year		Social Science	Yes
109	4/2/2015 23:53	1	ch	Strongly agree		Neither agree or disagree		Strongly agree		Strongly agree		Strongly agree		Disagree		Strongly agree		Strongly disagree		Strongly agree		Strongly agree		Strongly agree		Agree		Strongly disagree		Strongly disagree		Strongly disagree		No	Yes	Yes	Yes	Yes	No	No	No	Neither agree or disagree		Female	18	Freshman / First Year		Social Sciences	No
110	4/2/2015 23:54	1	ch	Disagree		Strongly disagree		Strongly agree		Strongly agree		Strongly agree		Neither agree or disagree		Strongly agree		Strongly agree		Agree		Strongly agree		Disagree		Agree		Agree		Disagree		Agree		No	No	Yes	No	No	No	No	No	Strongly agree		Male	50	Senior / Fourth Year		Sciences	Yes
111	4/2/2015 23:56	1	ch	Neither agree or disagree		Neither agree or disagree		Agree		Disagree		Neither agree or disagree		Disagree		Strongly agree		Neither agree or disagree		Agree		Neither agree or disagree		Neither agree or disagree		Agree		Neither agree or disagree		Disagree		Agree		No	Yes	No	No	Yes	No	No	No	Neither agree or disagree		Male	18	Freshman / First Year		Social Sciences	Yes
112	4/2/2015 23:57	1	ch	Agree		Agree		Agree		Agree		Strongly agree		Neither agree or disagree		Strongly agree		Agree		Agree		Strongly agree		Neither agree or disagree		Agree		Neither agree or disagree		Strongly agree		Strongly agree		No	Yes	Yes	Yes	Yes	Yes	No	No	Agree		Male	27	Master		Art & Humanities	No
113	4/2/2015 23:59	1	ch	Strongly disagree		Strongly disagree		Strongly agree		Strongly agree		Strongly agree		Neither agree or disagree		Agree		Strongly disagree		Strongly agree		Strongly agree		Agree		Strongly agree		Disagree		Disagree		Disagree		Yes	Yes	Yes	No	Yes	No	No	No	Neither agree or disagree		Female	18	Freshman / First Year		Social Sciences	No
114	4/3/2015 0:00	1	ch	Neither agree or disagree		Neither agree or disagree		Agree		Agree		Agree		Neither agree or disagree		Strongly agree		Agree		Agree		Agree		Neither agree or disagree		Agree		Disagree		Neither agree or disagree		Agree		Yes	Yes	No	Yes	Yes	No	No	No	Disagree		Female	22	Senior / Fourth Year		Social Sciences	No
115	4/3/2015 0:03	1	ch	Agree		Neither agree or disagree		Agree		Strongly agree		Strongly agree		Disagree		Strongly agree		Neither agree or disagree		Agree		Strongly agree		Disagree		Strongly agree		Strongly agree		Disagree		Strongly disagree		No	Yes	Yes	No	No	No	No	No	Disagree		Male	18	Freshman / First Year		Social Sciences	No
116	4/3/2015 0:04	1	ch	Strongly agree		Neither agree or disagree		Agree		Agree		Agree		Disagree		Strongly agree		Agree		Neither agree or disagree		Agree		Strongly agree		Neither agree or disagree		Neither agree or disagree		Neither agree or disagree		Neither agree or disagree		Yes	Yes	No	No	No	No	No	No	Disagree		Male	26	Master		Social Sciences	Yes
117	4/3/2015 0:05	1	ch	Agree		Disagree		Strongly agree		Agree		Strongly agree		Strongly disagree		Agree		Neither agree or disagree		Neither agree or disagree		Strongly agree		Strongly disagree		Agree		Disagree		Strongly disagree		Neither agree or disagree		No	Yes	No	No	Yes	No	No	No	Disagree		Female	19	Freshman / First Year		Social Sciences	No
118	4/3/2015 0:06	1	ch	Strongly agree		Neither agree or disagree		Strongly agree		Agree		Strongly agree		Neither agree or disagree		Strongly agree		Disagree		Strongly agree		Agree		Agree		Strongly agree		Disagree		Disagree		Strongly agree		No	Yes	Yes	No	Yes	No	No	No	Disagree		Female	22	Junior / Third Year		Social Sciences	No
119	4/3/2015 0:07	1	ch	Agree		Neither agree or disagree		Strongly agree		Strongly agree		Strongly agree		Neither agree or disagree		Strongly agree		Neither agree or disagree		Agree		Agree		Neither agree or disagree		Agree		Neither agree or disagree		Neither agree or disagree		Strongly agree		Yes	Yes	Yes	No	Yes	No	No	No	Agree		Female	24	Master		Social Sciences	Yes
120	4/3/2015 0:11	1	ch	Neither agree or disagree		Strongly disagree		Agree		Agree		Agree		Strongly agree		Agree		Neither agree or disagree		Agree		Agree		Disagree		Neither agree or disagree		Disagree		Strongly disagree		Strongly agree		No	Yes	No	No	Yes	No	No	No	Neither agree or disagree		Female	24	Master		Art & Humanities	No
121	4/3/2015 0:12	1	ch	Neither agree or disagree		Disagree		Agree		Strongly agree		Neither agree or disagree		Disagree		Agree		Agree		Strongly agree		Agree		Disagree		Agree		Neither agree or disagree		Neither agree or disagree		Disagree		No	Yes	No	No	Yes	No	No	No	Agree		Male	21	Sophomore / Second Year		Sciences	Yes
122	4/3/2015 0:13	1	ch	Strongly agree		Agree		Strongly agree		Strongly agree		Strongly agree		Neither agree or disagree		Strongly agree		Disagree		Neither agree or disagree		Strongly agree		Strongly disagree		Strongly agree		Strongly agree		Disagree		Neither agree or disagree		No	Yes	No	No	Yes	No	No	No	Neither agree or disagree		Male	21	Junior / Third Year		Art & Humanities	No
123	4/3/2015 0:14	1	ch	Agree		Neither agree or disagree		Agree		Agree		Strongly agree		Disagree		Strongly agree		Agree		Agree		Agree		Neither agree or disagree		Strongly agree		Disagree		Disagree		Disagree		No	Yes	Yes	Yes	Yes	No	No	No	Disagree		Female	19	Freshman / First Year		Social Sciences	No
124	4/3/2015 0:14	1	ch	Disagree		Disagree		Agree		Agree		Agree		Disagree		Strongly agree		Disagree		Neither agree or disagree		Agree		Neither agree or disagree		Agree		Neither agree or disagree		Disagree		Agree		No	Yes	Yes	No	Yes	No	No	No	Disagree		Female	19	Freshman / First Year		Sciences	No
125	4/3/2015 0:16	1	ch	Agree		Disagree		Agree		Strongly agree		Neither agree or disagree		Neither agree or disagree		Agree		Agree		Neither agree or disagree		Neither agree or disagree		Disagree		Neither agree or disagree		Neither agree or disagree		Agree		Agree		No	No	Yes	Yes	Yes	No	No	No	Agree		Female	24	Master		Sciences	Yes
126	4/3/2015 0:16	1	ch	Strongly disagree		Neither agree or disagree		Agree		Agree		Neither agree or disagree		Agree		Neither agree or disagree		Neither agree or disagree		Neither agree or disagree		Agree		Neither agree or disagree		Agree		Neither agree or disagree		Neither agree or disagree		Neither agree or disagree		No	Yes	Yes	No	Yes	No	No	No	Neither agree or disagree		Male	24	Master		Social Sciences	No
127	4/3/2015 0:17	1	ch	Neither agree or disagree		Disagree		Agree		Strongly agree		Agree		Disagree		Agree		Neither agree or disagree		Disagree		Strongly agree		Agree		Agree		Neither agree or disagree		Disagree		Agree		Yes	Yes	Yes	Yes	No	No	No	No	Disagree		Male	23	Senior / Fourth Year		Art & Humanities	Yes
128	4/3/2015 0:18	1	ch	Agree		Neither agree or disagree		Agree		Strongly agree		Neither agree or disagree		Neither agree or disagree		Strongly agree		Agree		Neither agree or disagree		Agree		Strongly agree		Strongly agree		Neither agree or disagree		Agree		Strongly agree		Yes	Yes	No	No	No	No	No	No	Strongly agree		Female	24	Master		Sciences	Yes
129	4/3/2015 0:18	1	ch	Agree		Neither agree or disagree		Agree		Agree		Agree		Disagree		Agree		Disagree		Agree		Agree		Disagree		Agree		Disagree		Disagree		Disagree		No	Yes	No	No	Yes	No	No	No	Disagree		Female	21	Freshman / First Year		Social Sciences	No
130	4/3/2015 0:19	1	ch	Neither agree or disagree		Agree		Disagree		Disagree		Agree		Strongly agree		Agree		Strongly disagree		Neither agree or disagree		Neither agree or disagree		Agree		Agree		Disagree		Disagree		Disagree		No	No	No	No	Yes	No	No	No	Neither agree or disagree		Female	19	Freshman / First Year		Social Sciences	Yes
131	4/3/2015 0:19	1	ch	Strongly agree		Strongly agree		Neither agree or disagree		Disagree		Agree		Neither agree or disagree		Strongly agree		Strongly agree		Agree		Strongly agree		Strongly agree		Strongly agree		Strongly disagree		Strongly agree		Strongly agree		No	Yes	No	Yes	No	No	No	No	Disagree		Male	21	Senior / Fourth Year		Social Sciences	No
132	4/3/2015 0:22	1	ch	Strongly disagree		Strongly agree		Disagree		Disagree		Disagree		Neither agree or disagree		Strongly agree		Neither agree or disagree		Agree		Agree		Strongly agree		Strongly disagree		Neither agree or disagree		Strongly agree		Disagree		No	Yes	Yes	No	No	No	No	No	Disagree		Female	22	Master		Sciences	No
133	4/3/2015 0:22	1	ch	Neither agree or disagree		Agree		Agree		Disagree		Disagree		Agree		Disagree		Neither agree or disagree		Disagree		Strongly agree		Neither agree or disagree		Strongly agree		Neither agree or disagree		Disagree		Neither agree or disagree		No	Yes	No	Yes	No	No	No	No	Disagree		Male	21	Sophomore / Second Year		Social Sciences	No
134	4/3/2015 0:27	1	ch	Agree		Agree		Agree		Agree		Disagree		Disagree		Neither agree or disagree		Agree		Agree		Neither agree or disagree		Agree		Neither agree or disagree		Agree		Agree		Neither agree or disagree		No	No	No	Yes	No	No	No	No	Neither agree or disagree		Female	22	Junior / Third Year		Sciences	No
135	4/3/2015 0:29	1	ch	Strongly agree		Neither agree or disagree		Strongly agree		Strongly agree		Agree		Neither agree or disagree		Strongly agree		Neither agree or disagree		Agree		Agree		Disagree		Strongly agree		Disagree		Neither agree or disagree		Strongly agree		No	Yes	Yes	No	Yes	No	No	No	Agree		Female	18?	Freshman / First Year		Social Sciences	No
136	4/3/2015 0:29	1	ch	Neither agree or disagree		Disagree		Strongly agree		Strongly agree		Strongly agree		Disagree		Strongly agree		Strongly disagree		Strongly agree		Strongly agree		Strongly agree		Strongly agree		Strongly disagree		Strongly disagree		Strongly agree		Yes	Yes	Yes	No	No	No	No	No	Strongly disagree		Male	24	Master		Sciences	Yes
137	4/3/2015 0:29	1	ch	Agree		Disagree		Agree		Strongly agree		Agree		Strongly disagree		Strongly agree		Disagree		Neither agree or disagree		Agree		Disagree		Agree		Disagree		Neither agree or disagree		Strongly agree		No	Yes	No	No	Yes	No	No	No	Neither agree or disagree		Female	18	Sophomore / Second Year		Social Sciences	No
138	4/3/2015 0:30	1	ch	Neither agree or disagree		Disagree		Strongly agree		Strongly agree		Agree		Disagree		Strongly agree		Neither agree or disagree		Agree		Strongly agree		Neither agree or disagree		Strongly agree		Disagree		Neither agree or disagree		Neither agree or disagree		No	Yes	Yes	Yes	No	No	No	No	Disagree		Male	18	Freshman / First Year		Social Sciences	No
139	4/3/2015 0:33	1	ch	Agree		Agree		Neither agree or disagree		Disagree		Agree		Agree		Strongly agree		Disagree		Strongly agree		Agree		Strongly agree		Neither agree or disagree		Strongly agree		Neither agree or disagree		Strongly disagree		No	Yes	No	No	No	No	No	Yes	Agree		Female	23	Senior / Fourth Year		Social Science	Yes
140	4/3/2015 0:38	1	ch	Neither agree or disagree		Neither agree or disagree		Agree		Agree		Agree		Disagree		Strongly agree		Neither agree or disagree		Agree		Strongly agree		Disagree		Strongly agree		Neither agree or disagree		Disagree		Agree		No	Yes	No	No	Yes	No	No	No	Neither agree or disagree		Female	22	Senior / Fourth Year		Social Sciences	No
141	4/3/2015 0:42	1	ch	Agree		Neither agree or disagree		Agree		Agree		Agree		Agree		Strongly agree		Neither agree or disagree		Strongly agree		Agree		Agree		Neither agree or disagree		Neither agree or disagree		Disagree		Neither agree or disagree		No	No	No	Yes	Yes	Yes	No	No	Neither agree or disagree		Female	19	Sophomore / Second Year		Social Sciences	Yes
142	4/3/2015 0:46	1	ch	Strongly agree		Disagree		Agree		Agree		Agree		Disagree		Strongly agree		Neither agree or disagree		Strongly agree		Strongly agree		Agree		Strongly agree		Disagree		Disagree		Agree		Yes	Yes	No	No	No	No	No	No	Neither agree or disagree		Male	24	Master		Sciences	No
143	4/3/2015 0:48	1	ch	Agree		Disagree		Agree		Agree		Agree		Neither agree or disagree		Agree		Disagree		Neither agree or disagree		Agree		Disagree		Strongly agree		Neither agree or disagree		Disagree		Strongly disagree		Yes	No	No	No	Yes	No	No	No	Neither agree or disagree		Female	21	Sophomore / Second Year		Social Sciences	No
144	4/3/2015 0:49	1	ch	Strongly agree		Neither agree or disagree		Agree		Agree		Agree		Neither agree or disagree		Strongly agree		Agree		Neither agree or disagree		Agree		Strongly agree		Strongly agree		Neither agree or disagree		Disagree		Disagree		No	Yes	Yes	No	No	No	No	No	Disagree		Female	22	Senior / Fourth Year		Social Sciences	No
145	4/3/2015 0:52	1	ch	Neither agree or disagree		Strongly disagree		Strongly agree		Strongly agree		Strongly agree		Strongly disagree		Strongly agree		Neither agree or disagree		Neither agree or disagree		Strongly agree		Strongly disagree		Strongly agree		Strongly disagree		Strongly disagree		Strongly agree		No	No	No	No	Yes	No	No	No	Strongly disagree		Male	20	Freshman / First Year		Sciences	No
146	4/3/2015 1:14	1	ch	Agree		Disagree		Strongly agree		Strongly agree		Strongly agree		Disagree		Neither agree or disagree		Neither agree or disagree		Strongly agree		Strongly agree		Agree		Strongly agree		Disagree		Disagree		Agree		No	No	No	Yes	Yes	No	No	No	Disagree		Male	20	Sophomore / Second Year		Social Science	No
147	4/3/2015 1:15	1	ch	Agree		Disagree		Strongly agree		Strongly agree		Strongly agree		Agree		Agree		Disagree		Agree		Strongly agree		Neither agree or disagree		Strongly agree		Strongly disagree		Strongly disagree		Strongly disagree		No	Yes	No	No	Yes	No	No	No	Disagree		Male	19	Freshman / First Year		Social Sciences	Yes
148	4/3/2015 1:26	1	ch	Agree		Agree		Agree		Agree		Agree		Neither agree or disagree		Agree		Neither agree or disagree		Agree		Agree		Agree		Agree		Disagree		Disagree		Disagree		No	Yes	No	No	Yes	No	No	No	Strongly agree		Female	22	Master		Sciences	Yes
149	4/3/2015 1:35	1	ch	Neither agree or disagree		Neither agree or disagree		Strongly agree		Strongly agree		Strongly agree		Disagree		Neither agree or disagree		Agree		Neither agree or disagree		Agree		Neither agree or disagree		Agree		Neither agree or disagree		Agree		Agree		No	Yes	No	Yes	Yes	No	No	No	Agree		Male	23	Master		Sciences	No
150	4/3/2015 1:49	1	ch	Strongly agree		Disagree		Strongly agree		Strongly agree		Strongly agree		Disagree		Strongly agree		Strongly disagree		Agree		Strongly agree		Disagree		Strongly agree		Strongly disagree		Strongly disagree		Strongly disagree		Yes	Yes	Yes	Yes	Yes	No	No	No	Strongly agree		Male	23	Senior / Fourth Year		Social Sciences	No
151	4/3/2015 2:32	1	ch	Strongly agree		Agree		Strongly agree		Strongly agree		Agree		Disagree		Strongly agree		Agree		Strongly agree		Strongly agree		Neither agree or disagree		Strongly agree		Strongly disagree		Neither agree or disagree		Strongly agree		Yes	Yes	No	No	Yes	No	No	No	Neither agree or disagree		Male	22	Master		Sciences	No
152	4/3/2015 3:24	1	ch	Strongly agree		Neither agree or disagree		Strongly agree		Strongly agree		Strongly agree		Disagree		Strongly agree		Neither agree or disagree		Agree		Strongly agree		Strongly agree		Strongly agree		Disagree		Disagree		Strongly agree		Yes	Yes	Yes	No	Yes	No	No	No	Disagree		Male	26	PhD		Social Sciences	No
153	4/3/2015 4:07	1	ch	Neither agree or disagree		Neither agree or disagree		Agree		Strongly agree		Agree		Neither agree or disagree		Strongly agree		Disagree		Strongly agree		Agree		Agree		Agree		Neither agree or disagree		Disagree		Agree		No	Yes	Yes	Yes	Yes	No	No	No	Disagree		Female	23	Senior / Fourth Year		Social Sciences	Yes
154	4/3/2015 4:23	1	ch	Agree		Disagree		Neither agree or disagree		Agree		Agree		Neither agree or disagree		Agree		Neither agree or disagree		Agree		Agree		Strongly disagree		Agree		Agree		Disagree		Neither agree or disagree		No	Yes	Yes	No	Yes	No	No	No	Neither agree or disagree		Female	18	Freshman / First Year		Social Sciences	No
155	4/3/2015 5:17	1	ch	Strongly agree		Disagree		Agree		Strongly agree		Strongly agree		Strongly agree		Disagree		Disagree		Strongly agree		Strongly agree		Disagree		Strongly agree		Disagree		Strongly agree		Disagree		No	No	Yes	No	No	No	No	No	Strongly agree		Male	22	Freshman / First Year		Social Sciences	Yes
156	4/3/2015 6:04	1	ch	Strongly agree		Neither agree or disagree		Agree		Strongly agree		Strongly agree		Neither agree or disagree		Strongly agree		Neither agree or disagree		Strongly agree		Strongly agree		Neither agree or disagree		Strongly agree		Neither agree or disagree		Neither agree or disagree		Strongly agree		Yes	Yes	No	No	No	No	No	No	Disagree		Male	35	???		Social Sciences	No
157	4/3/2015 6:12	1	ch	Agree		Agree		Neither agree or disagree		Agree		Disagree		Neither agree or disagree		Strongly agree		Neither agree or disagree		Agree		Agree		Strongly agree		Strongly agree		Neither agree or disagree		Agree		Agree		No	Yes	No	No	Yes	No	No	No	Neither agree or disagree		Female	23	Master		Social Sciences	No
158	4/3/2015 6:45	1	ch	Neither agree or disagree		Neither agree or disagree		Strongly agree		Strongly agree		Agree		Disagree		Strongly agree		Neither agree or disagree		Neither agree or disagree		Strongly agree		Disagree		Neither agree or disagree		Neither agree or disagree		Disagree		Agree		No	No	No	No	Yes	No	No	No	Disagree		Female	18	Freshman / First Year		Sciences	Yes
159	4/3/2015 6:45	1	ch	Neither agree or disagree		Disagree		Agree		Strongly agree		Agree		Neither agree or disagree		Agree		Neither agree or disagree		Agree		Strongly agree		Strongly disagree		Agree		Disagree		Disagree		Neither agree or disagree		Yes	Yes	No	No	No	No	No	No	Strongly disagree		Male	19	Freshman / First Year		Social Sciences	No
160	4/3/2015 6:46	1	ch	Agree		Disagree		Agree		Agree		Agree		Disagree		Agree		Disagree		Agree		Strongly agree		Agree		Disagree		Disagree		Disagree		Neither agree or disagree		Yes	Yes	No	No	No	No	No	No	Disagree		Male	29	PhD		Sciences	No
161	4/3/2015 6:49	1	ch	Agree		Neither agree or disagree		Strongly agree		Strongly agree		Strongly agree		Disagree		Strongly agree		Neither agree or disagree		Strongly agree		Strongly agree		Neither agree or disagree		Strongly agree		Neither agree or disagree		Disagree		Strongly agree		Yes	No	No	No	Yes	No	No	No	Disagree		Female	27	Master		Social Sciences	Yes
162	4/3/2015 7:03	1	ch	Agree		Disagree		Agree		Agree		Agree		Disagree		Agree		Neither agree or disagree		Agree		Agree		Agree		Neither agree or disagree		Disagree		Neither agree or disagree		Agree		Yes	No	Yes	No	Yes	No	No	No	Neither agree or disagree		Female	35	PhD		Social Sciences	Yes
163	4/3/2015 7:05	1	ch	Neither agree or disagree		Disagree		Strongly agree		Strongly agree		Agree		Disagree		Strongly agree		Agree		Agree		Neither agree or disagree		Agree		Agree		Disagree		Neither agree or disagree		Neither agree or disagree		No	Yes	No	Yes	Yes	No	No	No	Disagree		Female	20	Freshman / First Year		Social Sciences	Yes
164	4/3/2015 7:06	1	ch	Agree		Neither agree or disagree		Agree		Strongly agree		Agree		Disagree		Strongly agree		Neither agree or disagree		Neither agree or disagree		Agree		Neither agree or disagree		Strongly agree		Disagree		Agree		Strongly agree		No	Yes	Yes	No	Yes	No	No	No	Neither agree or disagree		Female	18	Freshman / First Year		Social Sciences	No
165	4/3/2015 7:10	1	ch	Agree		Agree		Agree		Agree		Agree		Neither agree or disagree		Agree		Neither agree or disagree		Agree		Neither agree or disagree		Agree		Agree		Agree		Agree		Neither agree or disagree		No	Yes	No	No	Yes	No	No	No	Agree		Female	25	Master		Art & Humanities	No
166	4/3/2015 7:10	1	ch	Neither agree or disagree		Agree		Neither agree or disagree		Agree		Agree		Agree		Neither agree or disagree		Neither agree or disagree		Agree		Neither agree or disagree		Neither agree or disagree		Neither agree or disagree		Agree		Agree		Neither agree or disagree		Yes	No	No	No	No	No	No	No	Neither agree or disagree		Male	21	Junior / Third Year		Sciences	No
167	4/3/2015 7:12	1	ch	Disagree		Agree		Neither agree or disagree		Neither agree or disagree		Neither agree or disagree		Disagree		Agree		Neither agree or disagree		Agree		Neither agree or disagree		Agree		Agree		Neither agree or disagree		Neither agree or disagree		Neither agree or disagree		No	Yes	Yes	No	Yes	No	No	No	Neither agree or disagree		Female	35	Senior / Fourth Year		Art & Humanities	No
168	4/3/2015 7:18	1	ch	Agree		Neither agree or disagree		Agree		Agree		Agree		Neither agree or disagree		Agree		Neither agree or disagree		Agree		Agree		Neither agree or disagree		Agree		Neither agree or disagree		Neither agree or disagree		Neither agree or disagree		No	Yes	Yes	No	Yes	No	No	No	Neither agree or disagree		Female	26	Master		Sciences	No
169	4/3/2015 7:19	1	ch	Agree		Neither agree or disagree		Agree		Agree		Strongly agree		Agree		Agree		Neither agree or disagree		Agree		Strongly agree		Neither agree or disagree		Strongly agree		Neither agree or disagree		Disagree		Neither agree or disagree		Yes	No	Yes	No	Yes	No	No	No	Agree		Male	51	Junior / Third Year		Social Science	Yes
170	4/3/2015 7:20	1	ch	Agree		Neither agree or disagree		Agree		Agree		Strongly agree		Agree		Agree		Neither agree or disagree		Agree		Strongly agree		Neither agree or disagree		Strongly agree		Neither agree or disagree		Disagree		Neither agree or disagree		Yes	No	Yes	No	Yes	No	No	No	Agree		Male	51	Junior / Third Year		Social Science	Yes
171	4/3/2015 7:27	1	ch	Agree		Disagree		Agree		Neither agree or disagree		Strongly agree		Strongly disagree		Strongly agree		Agree		Neither agree or disagree		Strongly agree		Neither agree or disagree		Agree		Disagree		Disagree		Strongly agree		No	Yes	No	No	Yes	No	No	No	Neither agree or disagree		Female	30	PhD		Social Sciences	Yes
172	4/3/2015 7:30	1	ch	Agree		Agree		Agree		Strongly agree		Strongly agree		Agree		Strongly agree		Neither agree or disagree		Strongly agree		Agree		Neither agree or disagree		Agree		Neither agree or disagree		Neither agree or disagree		Neither agree or disagree		Yes	No	No	No	Yes	No	No	No	Neither agree or disagree		Female	47	Senior / Fourth Year		Social Sciences	Yes
173	4/3/2015 7:34	1	ch	Agree		Strongly disagree		Strongly agree		Strongly agree		Strongly agree		Strongly disagree		Agree		Neither agree or disagree		Agree		Strongly agree		Disagree		Strongly agree		Strongly disagree		Disagree		Strongly disagree		No	Yes	No	No	Yes	No	No	No	Disagree		Female	18	Freshman / First Year		Art & Humanities	Yes
174	4/3/2015 7:37	1	ch	Neither agree or disagree		Neither agree or disagree		Agree		Agree		Agree		Disagree		Strongly agree		Neither agree or disagree		Strongly agree		Strongly agree		Agree		Strongly agree		Disagree		Neither agree or disagree		Disagree		No	Yes	Yes	Yes	Yes	No	No	No	Agree		Female	23	Master		Social Science	No
175	4/3/2015 7:41	1	ch	Neither agree or disagree		Strongly agree		Disagree		Disagree		Neither agree or disagree		Agree		Strongly agree		Strongly agree		Strongly agree		Neither agree or disagree		Strongly agree		Strongly agree		Strongly agree		Strongly agree		Strongly disagree		Yes	Yes	Yes	Yes	Yes	Yes	No	No	Disagree		Male	32	Master		Social Sciences	No
176	4/3/2015 7:47	1	ch	Agree		Disagree		Strongly agree		Agree		Strongly agree		Strongly disagree		Strongly agree		Neither agree or disagree		Agree		Strongly agree		Disagree		Strongly agree		Disagree		Disagree		Agree		No	Yes	Yes	Yes	Yes	No	No	No	Disagree		Female	19	Freshman / First Year		Social Sciences	Yes
177	4/3/2015 7:51	1	ch	Agree		Neither agree or disagree		Strongly agree		Strongly agree		Strongly agree		Agree		Strongly agree		Agree		Agree		Agree		Neither agree or disagree		Strongly agree		Neither agree or disagree		Disagree		Neither agree or disagree		Yes	Yes	Yes	Yes	Yes	No	No	No	Neither agree or disagree		Female	30	Master		Sciences	Yes
178	4/3/2015 7:58	1	ch	Agree		Disagree		Strongly agree		Neither agree or disagree		Agree		Disagree		Strongly agree		Disagree		Agree		Strongly agree		Neither agree or disagree		Neither agree or disagree		Disagree		Neither agree or disagree		Agree		No	Yes	Yes	No	Yes	No	No	No	Disagree		Male	23	Master		Social Sciences	No
179	4/3/2015 8:00	1	ch	Disagree		Agree		Agree		Neither agree or disagree		Neither agree or disagree		Neither agree or disagree		Neither agree or disagree		Strongly disagree		Strongly agree		Strongly agree		Agree		Disagree		Agree		Agree		Disagree		No	Yes	Yes	Yes	No	No	No	No	Neither agree or disagree		Male	18	Freshman / First Year		Sciences	No
180	4/3/2015 8:00	1	ch	Agree		Disagree		Strongly agree		Agree		Strongly agree		Strongly disagree		Neither agree or disagree		Disagree		Disagree		Agree		Strongly disagree		Strongly agree		Disagree		Disagree		Strongly agree		No	Yes	No	No	Yes	No	No	No	Neither agree or disagree		Male	20	Freshman / First Year		Social Sciences	No
181	4/3/2015 8:01	1	ch	Agree		Neither agree or disagree		Agree		Disagree		Neither agree or disagree		Strongly disagree		Agree		Strongly disagree		Neither agree or disagree		Disagree		Agree		Strongly disagree		Agree		Strongly disagree		Agree		No	No	No	No	No	Yes	No	No	Agree		Female	18	Freshman / First Year		Sciences	No
182	4/3/2015 8:04	1	ch	Neither agree or disagree		Disagree		Agree		Strongly agree		Agree		Disagree		Strongly agree		Disagree		Agree		Agree		Neither agree or disagree		Agree		Disagree		Strongly disagree		Agree		No	Yes	No	No	Yes	No	No	No	Disagree		Male	18	Freshman / First Year		Social Sciences	No
183	4/3/2015 8:05	1	ch	Neither agree or disagree		Agree		Neither agree or disagree		Disagree		Neither agree or disagree		Neither agree or disagree		Strongly agree		Disagree		Neither agree or disagree		Agree		Agree		Neither agree or disagree		Neither agree or disagree		Neither agree or disagree		Agree		No	No	Yes	Yes	Yes	No	No	No	Neither agree or disagree		Female	25	Master		Art & Humanities	No
184	4/3/2015 8:09	1	ch	Strongly agree		Neither agree or disagree		Strongly agree		Strongly agree		Strongly agree		Disagree		Strongly agree		Neither agree or disagree		Agree		Strongly agree		Disagree		Agree		Agree		Disagree		Neither agree or disagree		No	Yes	Yes	No	Yes	No	No	No	Disagree		Female	20	Sophomore / Second Year		Social Sciences	No
185	4/3/2015 8:14	1	ch	Agree		Disagree		Agree		Agree		Agree		Neither agree or disagree		Neither agree or disagree		Disagree		Agree		Strongly agree		Disagree		Agree		Neither agree or disagree		Disagree		Disagree		Yes	No	No	No	Yes	No	No	No	Agree		Male	19	Freshman / First Year		Art & Humanities	No
186	4/3/2015 8:15	1	ch	Agree		Neither agree or disagree		Disagree		Agree		Disagree		Agree		Agree		Strongly agree		Agree		Disagree		Agree		Agree		Neither agree or disagree		Strongly agree		Disagree		No	Yes	No	No	Yes	No	No	No	Disagree		Female	32	PhD		Social Sciences	No
187	4/3/2015 8:18	1	ch	Disagree		Disagree		Agree		Agree		Agree		Disagree		Agree		Agree		Agree		Agree		Neither agree or disagree		Agree		Disagree		Neither agree or disagree		Strongly agree		No	Yes	No	No	Yes	No	No	No	Disagree		Male	19	Freshman / First Year		Art & Humanities	No
188	4/3/2015 8:19	1	ch	Agree		Disagree		Agree		Agree		Strongly agree		Disagree		Strongly agree		Disagree		Strongly agree		Strongly agree		Strongly agree		Strongly agree		Disagree		Disagree		Agree		No	Yes	No	No	No	No	No	No	Disagree		Female	21	Junior / Third Year		Sciences	Yes
189	4/3/2015 8:20	1	ch	Strongly agree		Strongly agree		Agree		Agree		Neither agree or disagree		Disagree		Agree		Disagree		Agree		Neither agree or disagree		Disagree		Neither agree or disagree		Disagree		Disagree		Disagree		Yes	Yes	Yes	No	Yes	No	No	No	Strongly disagree		Male	19	Freshman / First Year		Social Sciences	Yes
190	4/3/2015 8:22	1	ch	Agree		Disagree		Strongly agree		Strongly agree		Agree		Strongly disagree		Agree		Disagree		Agree		Agree		Disagree		Agree		Disagree		Disagree		Strongly agree		No	Yes	No	No	No	No	No	No	Disagree		Female	26	Master		Social Sciences	No
191	4/3/2015 8:24	1	ch	Strongly agree		Disagree		Strongly agree		Strongly agree		Strongly agree		Disagree		Agree		Disagree		Neither agree or disagree		Strongly agree		Strongly agree		Strongly agree		Disagree		Disagree		Disagree		Yes	No	No	No	Yes	No	No	No	Disagree		Male	19	Junior / Third Year		Sciences	No
192	4/3/2015 8:29	1	ch	Disagree		Strongly disagree		Agree		Agree		Strongly agree		Agree		Strongly agree		Disagree		Agree		Strongly agree		Neither agree or disagree		Agree		Disagree		Disagree		Agree		No	No	Yes	No	Yes	No	No	No	Neither agree or disagree		Male	25	Junior / Third Year		Sciences	No
193	4/3/2015 8:30	1	ch	Strongly agree		Disagree		Strongly agree		Strongly agree		Strongly agree		Agree		Strongly agree		Neither agree or disagree		Strongly agree		Strongly agree		Strongly agree		Strongly agree		Strongly agree		Disagree		Strongly agree		No	Yes	No	No	Yes	No	No	No	Neither agree or disagree		Male	28	Master		Social Sciences	Yes
194	4/3/2015 8:36	1	ch	Agree		Disagree		Agree		Agree		Agree		Disagree		Agree		Neither agree or disagree		Agree		Agree		Agree		Agree		Disagree		Neither agree or disagree		Agree		Yes	No	Yes	No	No	No	No	No	Agree		Male	30	???		Sciences	No
195	4/3/2015 8:40	1	ch	Neither agree or disagree		Neither agree or disagree		Agree		Agree		Disagree		Neither agree or disagree		Strongly agree		Neither agree or disagree		Agree		Strongly agree		Strongly agree		Agree		Neither agree or disagree		Disagree		Disagree		No	Yes	Yes	No	No	No	No	No	Agree		Male	26	Master		Social Sciences	No
196	4/3/2015 8:40	1	ch	Agree		Agree		Strongly agree		Strongly agree		Strongly agree		Neither agree or disagree		Strongly agree		Disagree		Strongly agree		Strongly agree		Strongly agree		Strongly agree		Strongly disagree		Strongly disagree		Agree		Yes	No	Yes	No	Yes	Yes	No	No	Strongly disagree		Female	36	Senior / Fourth Year		Sciences	No
197	4/3/2015 8:46	1	ch	Agree		Neither agree or disagree		Strongly agree		Strongly agree		Agree		Strongly disagree		Strongly agree		Neither agree or disagree		Strongly agree		Agree		Disagree		Strongly agree		Disagree		Neither agree or disagree		Neither agree or disagree		No	Yes	No	No	Yes	No	No	No	Disagree		Female	25	Master		Social Sciences	No
198	4/3/2015 8:59	1	ch	Neither agree or disagree		Disagree		Agree		Strongly agree		Agree		Neither agree or disagree		Strongly agree		Neither agree or disagree		Agree		Agree		Disagree		Agree		Disagree		Disagree		Agree		No	Yes	No	No	Yes	No	No	No	Neither agree or disagree		Male	20	Freshman / First Year		Social Sciences	No
199	4/3/2015 9:14	1	ch	Agree		Disagree		Strongly agree		Strongly agree		Strongly agree		Disagree		Agree		Disagree		Strongly agree		Strongly agree		Neither agree or disagree		Strongly agree		Disagree		Disagree		Disagree		Yes	Yes	No	Yes	Yes	No	No	No	Agree		Male	20	Sophomore / Second Year		Sciences	Yes
200	4/3/2015 9:17	1	ch	Strongly agree		Neither agree or disagree		Strongly agree		Strongly agree		Strongly agree		Neither agree or disagree		Agree		Neither agree or disagree		Neither agree or disagree		Agree		Neither agree or disagree		Agree		Neither agree or disagree		Neither agree or disagree		Disagree		No	Yes	No	No	No	No	No	No	Neither agree or disagree		Female	27	Master		Social Sciences	No
201	4/3/2015 9:18	1	ch	Neither agree or disagree		Agree		Agree		Strongly agree		Strongly agree		Disagree		Strongly agree		Neither agree or disagree		Neither agree or disagree		Agree		Agree		Agree		Disagree		Agree		Agree		No	Yes	No	No	No	No	No	No	Agree		Female	20	Junior / Third Year		Social Sciences	Yes
202	4/3/2015 9:18	1	ch	Disagree		Disagree		Strongly agree		Strongly agree		Strongly agree		Neither agree or disagree		Agree		Agree		Agree		Agree		Neither agree or disagree		Agree		Neither agree or disagree		Neither agree or disagree		Agree		No	No	Yes	No	Yes	No	No	No	Agree		Female	21	Junior / Third Year		Sciences	No
203	4/3/2015 9:19	1	ch	Neither agree or disagree		Neither agree or disagree		Neither agree or disagree		Neither agree or disagree		Agree		Disagree		Agree		Neither agree or disagree		Agree		Agree		Neither agree or disagree		Agree		Neither agree or disagree		Disagree		Disagree		No	No	Yes	No	Yes	No	No	No	Agree		Female	20	Junior / Third Year		Social Sciences	Yes
204	4/3/2015 9:19	1	ch	Neither agree or disagree		Neither agree or disagree		Disagree		Disagree		Neither agree or disagree		Disagree		Agree		Agree		Agree		Agree		Disagree		Agree		Neither agree or disagree		Disagree		Neither agree or disagree		No	Yes	No	No	Yes	No	No	No	Neither agree or disagree		Female	20	Freshman / First Year		Social Science	No
205	4/3/2015 9:19	1	ch	Neither agree or disagree		Agree		Agree		Disagree		Agree		Disagree		Agree		Agree		Agree		Agree		Disagree		Agree		Disagree		Disagree		Disagree		No	Yes	No	No	Yes	No	No	No	Disagree		Female	19	Freshman / First Year		Social Sciences	Yes
206	4/3/2015 9:20	1	ch	Strongly agree		Agree		Strongly agree		Strongly agree		Strongly agree		Disagree		Strongly agree		Neither agree or disagree		Agree		Strongly agree		Disagree		Strongly agree		Strongly agree		Neither agree or disagree		Strongly agree		No	No	Yes	Yes	Yes	No	No	No	Neither agree or disagree		Female	22	Junior / Third Year		Social Sciences	No
207	4/3/2015 9:21	1	ch	Agree		Neither agree or disagree		Agree		Agree		Agree		Agree		Strongly agree		Neither agree or disagree		Neither agree or disagree		Agree		Disagree		Agree		Neither agree or disagree		Disagree		Agree		No	Yes	No	Yes	No	No	No	No	Neither agree or disagree		Female	24	Master		Art & Humanities	Yes
208	4/3/2015 9:22	1	ch	Neither agree or disagree		Agree		Strongly agree		Strongly agree		Strongly agree		Neither agree or disagree		Agree		Agree		Neither agree or disagree		Strongly agree		Disagree		Strongly agree		Strongly disagree		Disagree		Disagree		No	Yes	Yes	No	Yes	No	No	No	Agree		Female	23	Master		Social Science	Yes
209	4/3/2015 9:22	1	ch	Agree		Neither agree or disagree		Disagree		Agree		Agree		Disagree		Strongly agree		Neither agree or disagree		Agree		Agree		Agree		Agree		Neither agree or disagree		Disagree		Disagree		Yes	Yes	No	No	No	No	No	No	Agree		Female	31	Master		Social Sciences	No
210	4/3/2015 9:22	1	ch	Agree		Neither agree or disagree		Strongly agree		Agree		Strongly agree		Disagree		Agree		Neither agree or disagree		Strongly agree		Strongly agree		Neither agree or disagree		Strongly agree		Disagree		Disagree		Strongly agree		Yes	Yes	No	Yes	Yes	No	No	No	Neither agree or disagree		Female	20	Sophomore / Second Year		Social Sciences	Yes
211	4/3/2015 9:23	1	ch	Disagree		Neither agree or disagree		Agree		Strongly agree		Strongly agree		Neither agree or disagree		Strongly agree		Neither agree or disagree		Strongly disagree		Strongly agree		Strongly disagree		Strongly agree		Disagree		Strongly disagree		Strongly disagree		No	Yes	Yes	No	Yes	No	No	No	Strongly agree		Female	23	Senior / Fourth Year		Social Sciences	No
212	4/3/2015 9:23	1	ch	Agree		Disagree		Strongly agree		Strongly agree		Strongly agree		Neither agree or disagree		Agree		Disagree		Neither agree or disagree		Strongly agree		Disagree		Strongly agree		Disagree		Disagree		Disagree		No	Yes	No	No	Yes	No	No	No	Disagree		Female	18	Freshman / First Year		Social Sciences	No
213	4/3/2015 9:23	1	ch	Neither agree or disagree		Agree		Agree		Agree		Neither agree or disagree		Strongly disagree		Agree		Agree		Agree		Strongly agree		Disagree		Agree		Strongly disagree		Neither agree or disagree		Neither agree or disagree		No	Yes	No	No	Yes	No	No	No	Neither agree or disagree		Male	19	Freshman / First Year		Social Sciences	Yes
214	4/3/2015 9:24	1	ch	Agree		Agree		Agree		Disagree		Agree		Neither agree or disagree		Strongly agree		Agree		Strongly agree		Strongly agree		Strongly agree		Strongly agree		Disagree		Disagree		Strongly disagree		Yes	Yes	Yes	No	No	No	No	No	Agree		Female	25	Master		Social Sciences	Yes
215	4/3/2015 9:25	1	ch	Strongly agree		Neither agree or disagree		Strongly agree		Strongly agree		Strongly agree		Disagree		Strongly agree		Neither agree or disagree		Strongly agree		Strongly agree		Neither agree or disagree		Strongly agree		Neither agree or disagree		Neither agree or disagree		Strongly agree		No	No	Yes	Yes	Yes	No	No	No	Agree		Female	21	Junior / Third Year		Social Sciences	Yes
216	4/3/2015 9:25	1	ch	Agree		Disagree		Agree		Agree		Agree		Neither agree or disagree		Strongly agree		Agree		Neither agree or disagree		Agree		Agree		Agree		Agree		Disagree		Agree		Yes	Yes	Yes	Yes	Yes	No	No	No	Neither agree or disagree		Female	23	Master		Sciences	Yes
217	4/3/2015 9:26	1	ch	Disagree		Strongly disagree		Agree		Agree		Agree		Neither agree or disagree		Neither agree or disagree		Neither agree or disagree		Neither agree or disagree		Neither agree or disagree		Neither agree or disagree		Disagree		Disagree		Disagree		Agree		No	No	Yes	No	No	No	No	No	Disagree		Male	25	Master		Sciences	Yes
218	4/3/2015 9:26	1	ch	Agree		Disagree		Agree		Neither agree or disagree		Agree		Disagree		Strongly agree		Neither agree or disagree		Agree		Agree		Agree		Agree		Agree		Neither agree or disagree		Agree		No	Yes	No	No	No	No	No	No	Agree		Female	23	Master		Sciences	Yes
219	4/3/2015 9:27	1	ch	Strongly agree		Strongly agree		Strongly agree		Strongly agree		Strongly agree		Disagree		Strongly agree		Neither agree or disagree		Strongly agree		Agree		Disagree		Strongly agree		Disagree		Disagree		Agree		No	Yes	No	Yes	No	No	No	No	Disagree		Female	25	Master		Social Sciences	No
220	4/3/2015 9:27	1	ch	Agree		Neither agree or disagree		Agree		Agree		Agree		Disagree		Agree		Agree		Neither agree or disagree		Agree		Agree		Agree		Neither agree or disagree		Neither agree or disagree		Agree		No	Yes	No	No	Yes	No	No	No	Neither agree or disagree		Male	24	Master		Social Sciences	No
221	4/3/2015 9:28	1	ch	Agree		Disagree		Agree		Agree		Agree		Neither agree or disagree		Agree		Neither agree or disagree		Agree		Agree		Disagree		Agree		Disagree		Neither agree or disagree		Agree		No	No	Yes	No	Yes	No	No	No	Neither agree or disagree		Female	25	Master		Social Sciences	No
222	4/3/2015 9:29	1	ch	Neither agree or disagree		Agree		Agree		Strongly agree		Agree		Neither agree or disagree		Strongly agree		Strongly agree		Strongly agree		Agree		Neither agree or disagree		Strongly agree		Neither agree or disagree		Neither agree or disagree		Neither agree or disagree		No	Yes	Yes	Yes	Yes	No	No	No	Neither agree or disagree		Female	22	Senior / Fourth Year		Art & Humanities	Yes
223	4/3/2015 9:29	1	ch	Strongly agree		Agree		Strongly agree		Strongly agree		Strongly agree		Strongly disagree		Strongly agree		Neither agree or disagree		Neither agree or disagree		Strongly agree		Agree		Strongly agree		Strongly disagree		Disagree		Strongly agree		No	No	Yes	No	No	No	No	No	Disagree		Female	27	Master		Social Sciences	Yes
224	4/3/2015 9:30	1	ch	Strongly agree		Disagree		Strongly agree		Strongly agree		Strongly agree		Neither agree or disagree		Strongly agree		Neither agree or disagree		Strongly agree		Strongly agree		Strongly disagree		Strongly agree		Disagree		Disagree		Strongly agree		No	No	Yes	No	No	No	No	No	Disagree		Female	25	Master		Social Sciences	No
225	4/3/2015 9:30	1	ch	Strongly agree		Disagree		Strongly agree		Agree		Strongly agree		Neither agree or disagree		Agree		Neither agree or disagree		Strongly agree		Strongly agree		Agree		Strongly agree		Neither agree or disagree		Disagree		Strongly agree		No	Yes	Yes	No	Yes	No	No	No	Agree		Female	22	Junior / Third Year		Social Sciences	Yes
226	4/3/2015 9:32	1	ch	Strongly agree		Neither agree or disagree		Agree		Agree		Neither agree or disagree		Disagree		Strongly agree		Agree		Agree		Agree		Agree		Agree		Neither agree or disagree		Neither agree or disagree		Agree		No	Yes	No	No	No	No	No	No	Neither agree or disagree		Female	19	Sophomore / Second Year		Social Sciences	No
227	4/3/2015 9:33	1	ch	Agree		Disagree		Strongly agree		Strongly agree		Strongly agree		Neither agree or disagree		Agree		Agree		Neither agree or disagree		Strongly agree		Agree		Agree		Agree		Agree		Agree		Yes	Yes	Yes	No	Yes	No	No	No	Neither agree or disagree		Female	21	Senior / Fourth Year		Social Sciences	No
228	4/3/2015 9:34	1	ch	Agree		Agree		Strongly agree		Strongly agree		Strongly agree		Disagree		Strongly agree		Neither agree or disagree		Agree		Strongly agree		Neither agree or disagree		Agree		Disagree		Neither agree or disagree		Strongly agree		Yes	Yes	No	No	Yes	No	No	No	Disagree		Female	25	Master		Sciences	No
229	4/3/2015 9:34	1	ch	Agree		Disagree		Agree		Agree		Agree		Neither agree or disagree		Strongly agree		Neither agree or disagree		Agree		Agree		Disagree		Strongly agree		Neither agree or disagree		Disagree		Neither agree or disagree		No	No	No	No	Yes	No	No	No	Neither agree or disagree		Female	19	Freshman / First Year		Social Sciences	No
230	4/3/2015 9:34	1	ch	Agree		Neither agree or disagree		Agree		Agree		Agree		Neither agree or disagree		Agree		Disagree		Agree		Agree		Agree		Agree		Agree		Disagree		Agree		No	No	Yes	No	Yes	No	No	No	Neither agree or disagree		Female	26	Master		Sciences	No
231	4/3/2015 9:35	1	ch	Neither agree or disagree		Neither agree or disagree		Neither agree or disagree		Neither agree or disagree		Neither agree or disagree		Disagree		Neither agree or disagree		Neither agree or disagree		Neither agree or disagree		Neither agree or disagree		Disagree		Neither agree or disagree		Neither agree or disagree		Neither agree or disagree		Neither agree or disagree		No	Yes	Yes	No	Yes	No	No	No	Strongly disagree		Female	18	Freshman / First Year		Social Sciences	No
232	4/3/2015 9:36	1	ch	Disagree		Neither agree or disagree		Agree		Agree		Agree		Disagree		Strongly agree		Disagree		Neither agree or disagree		Neither agree or disagree		Disagree		Disagree		Neither agree or disagree		Neither agree or disagree		Neither agree or disagree		No	Yes	No	Yes	No	No	No	No	Disagree		Female	25	Master		Social Sciences	No
233	4/3/2015 9:39	1	ch	Disagree		Agree		Agree		Agree		Agree		Disagree		Strongly agree		Agree		Disagree		Agree		Agree		Disagree		Agree		Neither agree or disagree		Agree		Yes	Yes	Yes	Yes	Yes	No	No	No	Disagree		Female	19	Freshman / First Year		Social Sciences	No
234	4/3/2015 9:40	1	ch	Agree		Agree		Strongly agree		Strongly agree		Agree		Disagree		Strongly agree		Agree		Strongly agree		Agree		Disagree		Neither agree or disagree		Disagree		Disagree		Neither agree or disagree		No	Yes	No	No	Yes	No	No	No	Disagree		Male	22	Senior / Fourth Year		Social Science	No
235	4/3/2015 9:43	1	ch	Disagree		Agree		Disagree		Disagree		Disagree		Disagree		Disagree		Neither agree or disagree		Neither agree or disagree		Disagree		Disagree		Neither agree or disagree		Neither agree or disagree		Neither agree or disagree		Neither agree or disagree		No	Yes	No	No	Yes	No	No	No	Neither agree or disagree		Female	18	Freshman / First Year		Sciences	No
236	4/3/2015 9:43	1	ch	Neither agree or disagree		Disagree		Strongly agree		Agree		Strongly agree		Neither agree or disagree		Neither agree or disagree		Disagree		Agree		Strongly agree		Neither agree or disagree		Agree		Disagree		Disagree		Agree		Yes	Yes	No	No	Yes	Yes	No	No	Agree		Female	20	Freshman / First Year		Sciences	No
237	4/3/2015 9:44	1	ch	Disagree		Agree		Strongly agree		Strongly agree		Strongly disagree		Disagree		Agree		Neither agree or disagree		Strongly agree		Strongly agree		Disagree		Strongly agree		Disagree		Disagree		Disagree		No	Yes	No	No	Yes	No	No	No	Agree		Female	18	Freshman / First Year		Social Sciences	Yes
238	4/3/2015 9:46	1	ch	Strongly agree		Disagree		Agree		Strongly agree		Agree		Neither agree or disagree		Strongly agree		Agree		Agree		Strongly agree		Strongly agree		Strongly agree		Agree		Disagree		Disagree		Yes	Yes	No	No	Yes	No	No	No	Agree		Male	25	Master		Social Sciences	Yes
239	4/3/2015 9:47	1	ch	Strongly agree		Neither agree or disagree		Strongly agree		Strongly agree		Strongly agree		Neither agree or disagree		Strongly agree		Disagree		Strongly agree		Strongly agree		Neither agree or disagree		Strongly agree		Disagree		Disagree		Disagree		No	Yes	No	No	Yes	No	No	No	Disagree		Female	24	Master		Art & Humanities	No
240	4/3/2015 9:47	1	ch	Strongly agree		Disagree		Agree		Agree		Agree		Neither agree or disagree		Agree		Agree		Neither agree or disagree		Agree		Agree		Agree		Disagree		Agree		Agree		Yes	Yes	Yes	No	No	No	No	No	Neither agree or disagree		Female	30	PhD		Social Sciences	No
241	4/3/2015 9:50	1	ch	Agree		Neither agree or disagree		Agree		Agree		Agree		Neither agree or disagree		Strongly agree		Agree		Agree		Agree		Agree		Strongly agree		Neither agree or disagree		Neither agree or disagree		Agree		No	Yes	Yes	No	Yes	No	No	No	Neither agree or disagree		Female	25	Master		Social Sciences	Yes
242	4/3/2015 9:54	1	ch	Neither agree or disagree		Neither agree or disagree		Agree		Strongly agree		Neither agree or disagree		Neither agree or disagree		Strongly agree		Agree		Agree		Disagree		Disagree		Strongly agree		Neither agree or disagree		Neither agree or disagree		Disagree		No	No	Yes	No	No	No	No	No	Agree		Male	28	Master		Social Sciences	Yes
243	4/3/2015 9:54	1	ch	Neither agree or disagree		Neither agree or disagree		Strongly agree		Agree		Agree		Neither agree or disagree		Agree		Agree		Agree		Strongly agree		Agree		Agree		Disagree		Disagree		Disagree		Yes	Yes	Yes	Yes	Yes	Yes	No	No	Neither agree or disagree		Male	19	Freshman / First Year		Art & Humanities	Yes
244	4/3/2015 9:54	1	ch	Agree		Neither agree or disagree		Agree		Strongly agree		Agree		Neither agree or disagree		Strongly agree		Strongly agree		Agree		Neither agree or disagree		Neither agree or disagree		Neither agree or disagree		Disagree		Agree		Strongly agree		Yes	Yes	No	No	Yes	Yes	No	No	Neither agree or disagree		Female	28	Senior / Fourth Year		Social Sciences	Yes
245	4/3/2015 9:55	1	ch	Agree		Neither agree or disagree		Agree		Agree		Agree		Agree		Agree		Disagree		Agree		Agree		Agree		Agree		Neither agree or disagree		Neither agree or disagree		Agree		Yes	Yes	Yes	No	Yes	No	No	No	Agree		Female	28	PhD		Social Sciences	No
246	4/3/2015 9:56	1	ch	Agree		Neither agree or disagree		Agree		Strongly agree		Agree		Neither agree or disagree		Agree		Agree		Agree		Agree		Agree		Agree		Disagree		Neither agree or disagree		Neither agree or disagree		No	Yes	No	Yes	No	No	No	No	Neither agree or disagree		Female	24	Master		Social Sciences	No
247	4/3/2015 9:58	1	ch	Agree		Neither agree or disagree		Agree		Agree		Neither agree or disagree		Neither agree or disagree		Strongly agree		Neither agree or disagree		Agree		Strongly agree		Neither agree or disagree		Neither agree or disagree		Disagree		Agree		Agree		No	Yes	Yes	No	No	No	No	No	Neither agree or disagree		Male	20	Sophomore / Second Year		Sciences	No
248	4/3/2015 10:00	1	ch	Agree		Agree		Agree		Agree		Agree		Neither agree or disagree		Agree		Neither agree or disagree		Agree		Agree		Agree		Agree		Neither agree or disagree		Neither agree or disagree		Neither agree or disagree		Yes	Yes	No	Yes	Yes	No	No	No	Neither agree or disagree		Male	24	Master		Sciences	Yes
249	4/3/2015 10:01	1	ch	Neither agree or disagree		Strongly disagree		Agree		Strongly agree		Strongly agree		Disagree		Strongly agree		Agree		Strongly agree		Neither agree or disagree		Neither agree or disagree		Agree		Disagree		Neither agree or disagree		Disagree		Yes	Yes	Yes	No	Yes	No	No	No	Neither agree or disagree		Male	19	Freshman / First Year		Social Sciences	No
250	4/3/2015 10:07	1	ch	Agree		Neither agree or disagree		Agree		Agree		Agree		Strongly disagree		Agree		Agree		Neither agree or disagree		Strongly agree		Strongly agree		Strongly agree		Strongly disagree		Disagree		Strongly agree		No	Yes	No	No	Yes	No	No	No	Disagree		Female	21	Senior / Fourth Year		Sciences	Yes
251	4/3/2015 10:09	1	ch	Agree		Neither agree or disagree		Neither agree or disagree		Neither agree or disagree		Disagree		Agree		Strongly agree		Neither agree or disagree		Neither agree or disagree		Disagree		Neither agree or disagree		Neither agree or disagree		Agree		Agree		Disagree		No	Yes	No	No	No	No	No	No	Neither agree or disagree		Female	29	PhD		Social Sciences	Yes
252	4/3/2015 10:10	1	ch	Neither agree or disagree		Disagree		Agree		Agree		Agree		Disagree		Neither agree or disagree		Disagree		Agree		Strongly agree		Neither agree or disagree		Strongly agree		Disagree		Disagree		Agree		Yes	Yes	No	No	Yes	No	No	No	Disagree		Female	20	Freshman / First Year		Social Sciences	No
253	4/3/2015 10:12	1	ch	Agree		Disagree		Neither agree or disagree		Disagree		Agree		Strongly disagree		Agree		Disagree		Strongly disagree		Strongly agree		Neither agree or disagree		Agree		Disagree		Disagree		Disagree		No	Yes	No	No	No	No	No	No	Agree		Female	20	Junior / Third Year		Social Sciences	Yes
254	4/3/2015 10:12	1	ch	Neither agree or disagree		Agree		Neither agree or disagree		Agree		Agree		Neither agree or disagree		Strongly agree		Neither agree or disagree		Agree		Agree		Agree		Neither agree or disagree		Agree		Agree		Agree		No	Yes	Yes	No	Yes	Yes	No	No	Agree		Male	24	Master		Social Sciences	Yes
255	4/3/2015 10:12	1	ch	Agree		Neither agree or disagree		Agree		Agree		Agree		Disagree		Strongly agree		Neither agree or disagree		Neither agree or disagree		Strongly agree		Disagree		Strongly agree		Disagree		Disagree		Strongly agree		No	Yes	Yes	No	No	No	No	No	Neither agree or disagree		Female	26	Master		Social Sciences	No
256	4/3/2015 10:13	1	ch	Strongly agree		Disagree		Strongly agree		Strongly agree		Strongly agree		Strongly disagree		Strongly agree		Neither agree or disagree		Strongly agree		Strongly agree		Strongly agree		Strongly agree		Strongly disagree		Strongly disagree		Strongly disagree		No	Yes	Yes	No	Yes	No	No	No	Strongly agree		Male	21	Junior / Third Year		Sciences	No
257	4/3/2015 10:14	1	ch	Agree		Agree		Strongly agree		Neither agree or disagree		Agree		Agree		Strongly agree		Neither agree or disagree		Agree		Strongly agree		Agree		Agree		Disagree		Disagree		Agree		No	Yes	No	No	Yes	No	No	No	Disagree		Female	26	Master		Social Sciences	No
258	4/3/2015 10:15	1	ch	Agree		Strongly disagree		Agree		Agree		Agree		Disagree		Agree		Neither agree or disagree		Agree		Strongly agree		Agree		Agree		Disagree		Neither agree or disagree		Neither agree or disagree		Yes	Yes	No	No	Yes	No	No	No	Agree		Male	24	Master		Social Sciences	No
259	4/3/2015 10:15	1	ch	Agree		Neither agree or disagree		Agree		Agree		Agree		Neither agree or disagree		Agree		Agree		Agree		Strongly agree		Disagree		Agree		Disagree		Disagree		Agree		No	Yes	Yes	No	Yes	No	No	No	Disagree		Female	20	Junior / Third Year		Sciences	No
260	4/3/2015 10:16	1	ch	Neither agree or disagree		Neither agree or disagree		Agree		Strongly agree		Strongly agree		Disagree		Agree		Disagree		Agree		Neither agree or disagree		Neither agree or disagree		Agree		Disagree		Neither agree or disagree		Agree		No	No	No	No	Yes	No	No	No	Agree		Female	17	Freshman / First Year		Social Sciences	No
261	4/3/2015 10:19	1	ch	Strongly agree		Strongly disagree		Strongly agree		Neither agree or disagree		Strongly agree		Strongly disagree		Strongly agree		Disagree		Strongly agree		Agree		Agree		Strongly agree		Disagree		Neither agree or disagree		Strongly agree		No	Yes	No	Yes	Yes	No	No	No	Agree		Female	25	Master		Social Sciences	Yes
262	4/3/2015 10:21	1	ch	Neither agree or disagree		Strongly disagree		Strongly agree		Neither agree or disagree		Strongly agree		Strongly disagree		Agree		Disagree		Strongly agree		Strongly disagree		Disagree		Strongly agree		Strongly disagree		Strongly disagree		Strongly agree		No	Yes	No	No	Yes	Yes	No	No	Neither agree or disagree		Male	18	Freshman / First Year		Social Sciences	Yes
263	4/3/2015 10:25	1	ch	Neither agree or disagree		Agree		Neither agree or disagree		Agree		Agree		Strongly agree		Strongly agree		Agree		Strongly agree		Neither agree or disagree		Neither agree or disagree		Neither agree or disagree		Agree		Agree		Agree		No	Yes	Yes	Yes	Yes	Yes	No	No	Strongly agree		Female	25	Master		Sciences	No
264	4/3/2015 10:30	1	ch	Agree		Neither agree or disagree		Neither agree or disagree		Disagree		Agree		Disagree		Strongly agree		Disagree		Agree		Neither agree or disagree		Disagree		Neither agree or disagree		Neither agree or disagree		Agree		Agree		No	No	No	No	Yes	No	No	No	Neither agree or disagree		Female	21	Junior / Third Year		Sciences	No
265	4/3/2015 10:30	1	ch	Strongly agree		Neither agree or disagree		Agree		Disagree		Agree		Disagree		Strongly agree		Disagree		Agree		Agree		Neither agree or disagree		Agree		Disagree		Disagree		Agree		No	Yes	No	No	Yes	No	No	No	Disagree		Female	20	Junior / Third Year		Social Sciences	No
266	4/3/2015 10:31	1	ch	Strongly agree		Agree		Agree		Agree		Agree		Disagree		Agree		Agree		Agree		Agree		Agree		Agree		Disagree		Neither agree or disagree		Neither agree or disagree		Yes	Yes	No	No	Yes	No	No	No	Agree		Female	22	Senior / Fourth Year		Social Science	Yes
267	4/3/2015 10:31	1	ch	Agree		Neither agree or disagree		Strongly agree		Agree		Agree		Neither agree or disagree		Agree		Neither agree or disagree		Neither agree or disagree		Strongly agree		Disagree		Agree		Neither agree or disagree		Disagree		Neither agree or disagree		No	Yes	Yes	No	Yes	No	No	No	Agree		Male	27	PhD		Social Sciences	Yes
268	4/3/2015 10:31	1	ch	Agree		Disagree		Strongly agree		Strongly agree		Strongly agree		Disagree		Strongly agree		Neither agree or disagree		Strongly agree		Strongly agree		Neither agree or disagree		Strongly agree		Disagree		Disagree		Disagree		No	Yes	Yes	No	Yes	No	No	No	Disagree		Female	25	Master		Social Sciences	No
269	4/3/2015 10:32	1	ch	Neither agree or disagree		Disagree		Agree		Agree		Agree		Disagree		Strongly agree		Neither agree or disagree		Agree		Neither agree or disagree		Agree		Neither agree or disagree		Disagree		Neither agree or disagree		Strongly agree		No	Yes	Yes	Yes	Yes	No	No	No	Disagree		Female	19	Freshman / First Year		Sciences	Yes
270	4/3/2015 10:32	1	ch	Strongly agree		Neither agree or disagree		Strongly agree		Strongly agree		Strongly agree		Strongly agree		Strongly agree		Agree		Agree		Agree		Disagree		Agree		Disagree		Strongly disagree		Strongly agree		No	No	No	No	Yes	No	No	No	Neither agree or disagree		Male	22	Master		Social Sciences	No
271	4/3/2015 10:32	1	ch	Disagree		Disagree		Agree		Strongly agree		Strongly agree		Agree		Strongly agree		Neither agree or disagree		Agree		Strongly agree		Strongly agree		Agree		Neither agree or disagree		Neither agree or disagree		Agree		Yes	Yes	No	No	Yes	No	No	No	Strongly disagree		Male	27	PhD		Social Sciences	Yes
272	4/3/2015 10:33	1	ch	Agree		Strongly agree		Agree		Disagree		Strongly disagree		Strongly disagree		Neither agree or disagree		Neither agree or disagree		Strongly disagree		Neither agree or disagree		Strongly disagree		Neither agree or disagree		Neither agree or disagree		Neither agree or disagree		Strongly disagree		No	Yes	Yes	Yes	Yes	No	No	No	Agree		Male	28	PhD		Social Sciences	Yes
273	4/3/2015 10:34	1	ch	Strongly disagree		Neither agree or disagree		Agree		Agree		Strongly agree		Neither agree or disagree		Strongly agree		Neither agree or disagree		Neither agree or disagree		Strongly agree		Neither agree or disagree		Strongly agree		Disagree		Strongly disagree		Strongly disagree		Yes	Yes	No	No	No	No	No	No	Agree		Male	25	Master		Sciences	No
274	4/3/2015 10:34	1	ch	Neither agree or disagree		Disagree		Agree		Agree		Agree		Agree		Neither agree or disagree		Neither agree or disagree		Agree		Agree		Neither agree or disagree		Neither agree or disagree		Neither agree or disagree		Agree		Agree		No	Yes	No	Yes	Yes	No	No	No	Neither agree or disagree		Female	18	Freshman / First Year		Sciences	Yes
275	4/3/2015 10:34	1	ch	Agree		Neither agree or disagree		Agree		Neither agree or disagree		Agree		Disagree		Agree		Agree		Agree		Agree		Agree		Agree		Neither agree or disagree		Disagree		Neither agree or disagree		No	Yes	No	No	Yes	No	No	No	Neither agree or disagree		Male	28	PhD		Social Sciences	No
276	4/3/2015 10:35	1	ch	Strongly agree		Neither agree or disagree		Agree		Strongly agree		Agree		Strongly disagree		Strongly agree		Agree		Strongly agree		Agree		Strongly agree		Neither agree or disagree		Disagree		Neither agree or disagree		Strongly agree		Yes	Yes	No	Yes	Yes	Yes	No	No	Neither agree or disagree		Female	24	Master		Sciences	Yes
277	4/3/2015 10:35	1	ch	Agree		Neither agree or disagree		Agree		Agree		Agree		Agree		Agree		Neither agree or disagree		Agree		Agree		Disagree		Agree		Disagree		Neither agree or disagree		Agree		Yes	Yes	Yes	No	Yes	No	No	No	Neither agree or disagree		Male	43	PhD		Social Sciences	Yes
278	4/3/2015 10:35	1	ch	Disagree		Disagree		Agree		Agree		Agree		Disagree		Agree		Disagree		Agree		Agree		Disagree		Agree		Disagree		Disagree		Disagree		No	No	Yes	Yes	No	No	No	No	Agree		Male	30	Master		Social Sciences	No
279	4/3/2015 10:36	1	ch	Disagree		Agree		Agree		Disagree		Agree		Strongly disagree		Agree		Disagree		Agree		Strongly agree		Agree		Agree		Disagree		Agree		Agree		No	No	No	Yes	Yes	No	No	No	Agree		Female	20	Sophomore / Second Year		Art & Humanities	Yes
280	4/3/2015 10:36	1	ch	Strongly agree		Agree		Agree		Strongly agree		Strongly agree		Agree		Agree		Neither agree or disagree		Agree		Agree		Agree		Strongly agree		Disagree		Neither agree or disagree		Disagree		Yes	Yes	Yes	No	Yes	No	No	No	Agree		Male	32	PhD		Social Sciences	Yes
281	4/3/2015 10:36	1	ch	Agree		Neither agree or disagree		Strongly agree		Strongly agree		Agree		Disagree		Agree		Neither agree or disagree		Agree		Strongly agree		Disagree		Agree		Strongly disagree		Strongly disagree		Disagree		No	Yes	No	No	Yes	No	No	No	Disagree		Female	23	Senior / Fourth Year		Sciences	Yes
282	4/3/2015 10:39	1	ch	Agree		Neither agree or disagree		Strongly agree		Strongly agree		Agree		Disagree		Agree		Neither agree or disagree		Agree		Strongly agree		Disagree		Agree		Strongly disagree		Strongly disagree		Disagree		No	Yes	No	No	Yes	No	No	No	Disagree		Female	23	Senior / Fourth Year		Sciences	Yes
283	4/3/2015 10:40	1	ch	Agree		Disagree		Agree		Agree		Agree		Disagree		Agree		Neither agree or disagree		Agree		Agree		Neither agree or disagree		Agree		Disagree		Disagree		Agree		Yes	Yes	No	No	No	No	No	No	Neither agree or disagree		Female	29	PhD		Social Sciences	Yes
284	4/3/2015 10:41	1	ch	Agree		Neither agree or disagree		Agree		Agree		Agree		Disagree		Strongly agree		Disagree		Agree		Agree		Disagree		Agree		Disagree		Disagree		Neither agree or disagree		No	Yes	No	No	No	No	No	No	Neither agree or disagree		Female	22	Senior / Fourth Year		Sciences	Yes
285	4/3/2015 10:41	1	ch	Agree		Neither agree or disagree		Agree		Strongly agree		Agree		Agree		Agree		Disagree		Neither agree or disagree		Strongly agree		Agree		Strongly agree		Disagree		Disagree		Neither agree or disagree		No	Yes	No	No	No	No	No	No	Neither agree or disagree		Male	29	PhD		Social Sciences	No
286	4/3/2015 10:42	1	ch	Agree		Agree		Neither agree or disagree		Agree		Neither agree or disagree		Agree		Strongly agree		Strongly agree		Agree		Neither agree or disagree		Neither agree or disagree		Strongly agree		Agree		Agree		Neither agree or disagree		Yes	Yes	Yes	No	Yes	No	No	No	Agree		Female	21	Senior / Fourth Year		Sciences	Yes
287	4/3/2015 10:43	1	ch	Neither agree or disagree		Agree		Agree		Neither agree or disagree		Neither agree or disagree		Agree		Agree		Agree		Disagree		Agree		Agree		Neither agree or disagree		Disagree		Neither agree or disagree		Agree		No	Yes	Yes	No	No	No	No	No	Neither agree or disagree		Male	21	Junior / Third Year		Social Sciences	No
288	4/3/2015 10:44	1	ch	Strongly agree		Agree		Agree		Strongly agree		Strongly agree		Agree		Strongly agree		Neither agree or disagree		Strongly agree		Neither agree or disagree		Agree		Strongly agree		Disagree		Disagree		Strongly agree		No	Yes	No	No	No	No	No	No	Disagree		Female	23	Senior / Fourth Year		Social Sciences	Yes
289	4/3/2015 10:45	1	ch	Agree		Neither agree or disagree		Agree		Neither agree or disagree		Agree		Disagree		Neither agree or disagree		Neither agree or disagree		Agree		Agree		Neither agree or disagree		Agree		Neither agree or disagree		Agree		Neither agree or disagree		No	Yes	Yes	No	No	No	No	No	Strongly agree		Male	24	Senior / Fourth Year		Sciences	No
290	4/3/2015 10:47	1	ch	Strongly agree		Agree		Strongly agree		Strongly agree		Strongly agree		Neither agree or disagree		Strongly agree		Disagree		Agree		Strongly agree		Strongly agree		Strongly agree		Strongly disagree		Disagree		Strongly agree		No	Yes	No	No	No	No	No	No	Strongly disagree		Female	27	PhD		Social Sciences	No
291	4/3/2015 10:48	1	ch	Neither agree or disagree		Disagree		Strongly agree		Strongly agree		Agree		Neither agree or disagree		Strongly agree		Neither agree or disagree		Strongly agree		Agree		Agree		Strongly agree		Disagree		Neither agree or disagree		Strongly agree		No	Yes	No	No	Yes	No	No	No	Agree		Male	32	PhD		Social Sciences	Yes
292	4/3/2015 10:49	1	ch	Agree		Neither agree or disagree		Agree		Strongly agree		Strongly agree		Agree		Strongly agree		Agree		Neither agree or disagree		Agree		Neither agree or disagree		Strongly agree		Disagree		Disagree		Neither agree or disagree		Yes	No	No	No	No	No	No	No	Neither agree or disagree		Female	40	Master		Sciences	Yes
293	4/3/2015 10:49	1	ch	Agree		Agree		Neither agree or disagree		Agree		Agree		Disagree		Agree		Neither agree or disagree		Agree		Neither agree or disagree		Disagree		Agree		Neither agree or disagree		Neither agree or disagree		Agree		No	Yes	No	No	Yes	No	No	No	Neither agree or disagree		Male	20	Sophomore / Second Year		Social Sciences	No
294	4/3/2015 10:51	1	ch	Strongly agree		Strongly disagree		Agree		Strongly agree		Strongly agree		Agree		Strongly agree		Disagree		Neither agree or disagree		Strongly agree		Neither agree or disagree		Agree		Disagree		Disagree		Agree		No	Yes	Yes	Yes	Yes	No	No	No	Disagree		Female	32	Master		Social Sciences	No
295	4/3/2015 10:53	1	ch	Agree		Disagree		Strongly agree		Strongly agree		Strongly agree		Neither agree or disagree		Strongly agree		Strongly disagree		Agree		Strongly agree		Disagree		Strongly agree		Disagree		Disagree		Strongly agree		No	Yes	No	No	Yes	No	No	No	Disagree		Female	20	Sophomore / Second Year		Social Sciences	No
296	4/3/2015 10:54	1	ch	Agree		Disagree		Strongly agree		Agree		Strongly agree		Disagree		Agree		Disagree		Agree		Neither agree or disagree		Disagree		Agree		Disagree		Neither agree or disagree		Agree		No	Yes	No	No	No	No	No	No	Disagree		Male	28	PhD		Social Sciences	No
297	4/3/2015 10:57	1	ch	Agree		Agree		Agree		Agree		Agree		Agree		Strongly agree		Strongly agree		Strongly agree		Strongly agree		Neither agree or disagree		Agree		Neither agree or disagree		Neither agree or disagree		Agree		Yes	Yes	No	No	No	No	No	No	Neither agree or disagree		Female	23	Senior / Fourth Year		Social Science	Yes
298	4/3/2015 10:57	1	ch	Strongly agree		Neither agree or disagree		Agree		Agree		Agree		Neither agree or disagree		Strongly agree		Agree		Agree		Agree		Disagree		Agree		Neither agree or disagree		Neither agree or disagree		Strongly agree		No	Yes	Yes	No	No	No	No	No	Agree		Female	23	Master		Art & Humanities	No
299	4/3/2015 10:57	1	ch	Agree		Disagree		Strongly agree		Strongly agree		Strongly agree		Strongly agree		Strongly agree		Neither agree or disagree		Neither agree or disagree		Strongly agree		Neither agree or disagree		Agree		Neither agree or disagree		Neither agree or disagree		Agree		No	Yes	No	No	Yes	No	No	No	Neither agree or disagree		Female	26	Master		Social Sciences	No
300	4/3/2015 10:58	1	ch	Agree		Disagree		Strongly agree		Strongly agree		Strongly agree		Neither agree or disagree		Strongly agree		Disagree		Agree		Strongly agree		Disagree		Strongly agree		Disagree		Disagree		Strongly agree		No	Yes	No	No	Yes	No	No	No	Disagree		Female	20	Sophomore / Second Year		Social Sciences	No
301	4/3/2015 10:58	1	ch	Agree		Neither agree or disagree		Agree		Agree		Agree		Neither agree or disagree		Agree		Agree		Strongly agree		Strongly agree		Neither agree or disagree		Agree		Neither agree or disagree		Neither agree or disagree		Agree		No	Yes	Yes	No	Yes	No	No	No	Neither agree or disagree		Male	23	Master		Sciences	No
302	4/3/2015 10:58	1	ch	Neither agree or disagree		Agree		Agree		Disagree		Agree		Disagree		Agree		Agree		Disagree		Strongly agree		Neither agree or disagree		Agree		Disagree		Disagree		Agree		No	Yes	Yes	No	Yes	No	No	No	Disagree		Female	25	PhD		Social Sciences	Yes
303	4/3/2015 11:00	1	ch	Neither agree or disagree		Disagree		Agree		Disagree		Neither agree or disagree		Disagree		Strongly agree		Agree		Strongly agree		Neither agree or disagree		Strongly agree		Neither agree or disagree		Neither agree or disagree		Neither agree or disagree		Disagree		No	Yes	No	No	Yes	No	No	No	Neither agree or disagree		Female	20	Junior / Third Year		Social Sciences	No
304	4/3/2015 11:00	1	ch	Strongly agree		Agree		Agree		Neither agree or disagree		Agree		Agree		Agree		Neither agree or disagree		Strongly agree		Strongly agree		Agree		Strongly agree		Neither agree or disagree		Neither agree or disagree		Strongly agree		No	Yes	No	No	Yes	Yes	No	No	Neither agree or disagree		Female	24	Master		Social Sciences	No
305	4/3/2015 11:03	1	ch	Agree		Disagree		Disagree		Agree		Agree		Agree		Strongly agree		Disagree		Agree		Strongly agree		Agree		Agree		Disagree		Disagree		Agree		No	Yes	Yes	Yes	No	No	No	No	Strongly disagree		Female	23	PhD		Social Sciences	No
306	4/3/2015 11:03	1	ch	Agree		Neither agree or disagree		Neither agree or disagree		Agree		Neither agree or disagree		Disagree		Agree		Agree		Agree		Agree		Neither agree or disagree		Strongly agree		Neither agree or disagree		Neither agree or disagree		Neither agree or disagree		Yes	No	Yes	No	Yes	No	No	No	Neither agree or disagree		Female	31	Master		Social Sciences	Yes
307	4/3/2015 11:06	1	ch	Agree		Disagree		Agree		Agree		Agree		Disagree		Agree		Disagree		Agree		Agree		Agree		Agree		Disagree		Agree		Agree		No	Yes	Yes	No	Yes	No	No	No	Agree		Female	23	Senior / Fourth Year		Social Sciences	Yes
308	4/3/2015 11:06	1	ch	Agree		Strongly disagree		Strongly agree		Strongly agree		Strongly agree		Neither agree or disagree		Strongly agree		Neither agree or disagree		Strongly agree		Strongly agree		Neither agree or disagree		Strongly agree		Disagree		Disagree		Disagree		No	Yes	Yes	Yes	No	No	No	No	Neither agree or disagree		Female	21	Senior / Fourth Year		Art & Humanities	Yes
309	4/3/2015 11:06	1	ch	Disagree		Neither agree or disagree		Disagree		Agree		Disagree		Neither agree or disagree		Agree		Agree		Neither agree or disagree		Neither agree or disagree		Agree		Neither agree or disagree		Neither agree or disagree		Agree		Neither agree or disagree		No	No	No	No	Yes	No	No	No	Disagree		Male	27	Master		Social Sciences	No
310	4/3/2015 11:10	1	ch	Agree		Disagree		Agree		Agree		Agree		Disagree		Strongly agree		Neither agree or disagree		Agree		Agree		Agree		Agree		Disagree		Disagree		Agree		No	Yes	Yes	No	No	No	No	No	Disagree		Female	22	Junior / Third Year		Social Sciences	Yes
311	4/3/2015 11:11	1	ch	Agree		Neither agree or disagree		Agree		Agree		Agree		Neither agree or disagree		Agree		Neither agree or disagree		Agree		Agree		Neither agree or disagree		Agree		Neither agree or disagree		Neither agree or disagree		Agree		No	Yes	No	No	Yes	No	No	Yes	Neither agree or disagree		Female	22	Junior / Third Year		Sciences	No
312	4/3/2015 11:12	1	ch	Neither agree or disagree		Strongly agree		Strongly disagree		Strongly disagree		Strongly disagree		Neither agree or disagree		Strongly agree		Strongly agree		Neither agree or disagree		Strongly disagree		Strongly agree		Strongly disagree		Strongly agree		Strongly disagree		Strongly disagree		Yes	Yes	Yes	Yes	Yes	No	No	No	Strongly agree		Male	35	PhD		Social Sciences	No
313	4/3/2015 11:13	1	ch	Agree		Disagree		Agree		Agree		Agree		Neither agree or disagree		Agree		Neither agree or disagree		Disagree		Agree		Disagree		Agree		Disagree		Disagree		Agree		No	Yes	Yes	No	Yes	No	No	No	Neither agree or disagree		Female	24	Master		Social Sciences	No
314	4/3/2015 11:15	1	ch	Disagree		Strongly disagree		Neither agree or disagree		Disagree		Strongly agree		Neither agree or disagree		Neither agree or disagree		Strongly disagree		Strongly disagree		Strongly agree		Neither agree or disagree		Agree		Strongly disagree		Strongly disagree		Strongly disagree		No	No	No	No	Yes	No	No	No	Neither agree or disagree		Male	19	Freshman / First Year		Social Sciences	No
315	4/3/2015 11:15	1	ch	Neither agree or disagree		Disagree		Agree		Agree		Agree		Neither agree or disagree		Strongly agree		Neither agree or disagree		Neither agree or disagree		Agree		Agree		Agree		Disagree		Neither agree or disagree		Agree		No	Yes	No	Yes	Yes	Yes	No	No	Strongly agree		Female	24	Senior / Fourth Year		Sciences	Yes
316	4/3/2015 11:17	1	ch	Neither agree or disagree		Disagree		Agree		Neither agree or disagree		Neither agree or disagree		Disagree		Agree		Neither agree or disagree		Agree		Neither agree or disagree		Agree		Agree		Neither agree or disagree		Agree		Agree		No	Yes	No	No	Yes	No	No	No	Strongly agree		Female	22	Senior / Fourth Year		Social Sciences	No
317	4/3/2015 11:19	1	ch	Agree		Disagree		Agree		Disagree		Agree		Strongly disagree		Strongly agree		Disagree		Neither agree or disagree		Disagree		Disagree		Neither agree or disagree		Disagree		Disagree		Agree		Yes	Yes	Yes	No	Yes	No	No	No	Strongly agree		Female	22	Senior / Fourth Year		Art & Humanities	No
318	4/3/2015 11:20	1	ch	Neither agree or disagree		Strongly agree		Strongly agree		Strongly agree		Strongly agree		Agree		Strongly agree		Strongly disagree		Strongly agree		Strongly agree		Neither agree or disagree		Strongly agree		Strongly disagree		Strongly disagree		Strongly agree		Yes	Yes	Yes	No	Yes	No	No	No	Strongly disagree		Female	27	PhD		Social Sciences	Yes
319	4/3/2015 11:21	1	ch	Neither agree or disagree		Strongly disagree		Strongly agree		Strongly agree		Strongly agree		Disagree		Strongly agree		Strongly disagree		Strongly agree		Strongly agree		Disagree		Strongly agree		Strongly disagree		Strongly disagree		Strongly agree		No	Yes	No	No	Yes	No	No	No	Neither agree or disagree		Female	20	Junior / Third Year		Social Sciences	Yes
320	4/3/2015 11:21	1	ch	Neither agree or disagree		Strongly disagree		Strongly agree		Agree		Strongly agree		Disagree		Agree		Disagree		Agree		Strongly agree		Agree		Agree		Neither agree or disagree		Disagree		Disagree		Yes	Yes	Yes	No	Yes	No	No	No	Neither agree or disagree		Female	21	Junior / Third Year		Social Sciences	No
321	4/3/2015 11:25	1	ch	Agree		Disagree		Agree		Agree		Agree		Neither agree or disagree		Agree		Disagree		Agree		Strongly agree		Agree		Strongly agree		Disagree		Disagree		Disagree		No	No	Yes	Yes	Yes	No	No	No	Disagree		Female	18	Sophomore / Second Year		Art & Humanities	Yes
322	4/3/2015 11:26	1	ch	Agree		Disagree		Agree		Agree		Agree		Agree		Agree		Disagree		Neither agree or disagree		Agree		Disagree		Agree		Disagree		Disagree		Strongly agree		No	No	No	No	Yes	Yes	No	No	Neither agree or disagree		Female	22	Junior / Third Year		Social Sciences	No
323	4/3/2015 11:31	1	ch	Strongly agree		Disagree		Strongly agree		Strongly agree		Strongly agree		Disagree		Strongly agree		Neither agree or disagree		Strongly agree		Strongly agree		Strongly agree		Strongly agree		Disagree		Neither agree or disagree		Strongly agree		No	No	Yes	Yes	Yes	No	No	No	Neither agree or disagree		Female	25	Master		Sciences	No
324	4/3/2015 11:31	1	ch	Agree		Disagree		Strongly agree		Strongly agree		Strongly agree		Neither agree or disagree		Strongly agree		Neither agree or disagree		Strongly agree		Strongly agree		Strongly agree		Strongly agree		Disagree		Neither agree or disagree		Strongly agree		Yes	Yes	Yes	No	No	No	No	No	Disagree		Female	29	PhD		Social Sciences	Yes
325	4/3/2015 11:32	1	ch	Strongly agree		Disagree		Strongly agree		Agree		Strongly agree		Agree		Agree		Disagree		Agree		Agree		Disagree		Strongly agree		Neither agree or disagree		Agree		Agree		Yes	Yes	No	No	Yes	No	No	No	Disagree		Male	25	Master		Sciences	No
326	4/3/2015 11:33	1	ch	Agree		Agree		Neither agree or disagree		Neither agree or disagree		Agree		Strongly disagree		Agree		Neither agree or disagree		Neither agree or disagree		Strongly agree		Agree		Strongly agree		Neither agree or disagree		Neither agree or disagree		Neither agree or disagree		No	Yes	Yes	No	Yes	No	No	No	Disagree		Female	26	PhD		Social Sciences	No
327	4/3/2015 11:34	1	ch	Neither agree or disagree		Disagree		Agree		Agree		Agree		Neither agree or disagree		Agree		Neither agree or disagree		Agree		Strongly agree		Neither agree or disagree		Agree		Disagree		Disagree		Agree		No	Yes	Yes	No	Yes	No	No	No	Neither agree or disagree		Female	31	PhD		Social Sciences	No
328	4/3/2015 11:35	1	ch	Strongly agree		Disagree		Strongly agree		Strongly agree		Strongly agree		Disagree		Strongly agree		Neither agree or disagree		Strongly agree		Strongly agree		Agree		Strongly agree		Disagree		Disagree		Strongly agree		No	Yes	Yes	No	Yes	No	No	No	Disagree		Female	22	Senior / Fourth Year		Sciences	No
329	4/3/2015 11:37	1	ch	Neither agree or disagree		Neither agree or disagree		Strongly agree		Strongly agree		Strongly agree		Neither agree or disagree		Strongly agree		Neither agree or disagree		Neither agree or disagree		Strongly agree		Neither agree or disagree		Strongly agree		Neither agree or disagree		Neither agree or disagree		Strongly agree		No	No	Yes	No	Yes	No	No	No	Neither agree or disagree		Female	21	Senior / Fourth Year		Sciences	Yes
330	4/3/2015 11:37	1	ch	Neither agree or disagree		Agree		Agree		Neither agree or disagree		Agree		Disagree		Agree		Disagree		Neither agree or disagree		Strongly agree		Disagree		Agree		Disagree		Disagree		Agree		No	Yes	No	No	Yes	No	No	No	Disagree		Male	20	Junior / Third Year		Sciences	No
331	4/3/2015 11:38	1	ch	Agree		Disagree		Agree		Strongly agree		Agree		Neither agree or disagree		Strongly agree		Neither agree or disagree		Agree		Agree		Agree		Agree		Disagree		Disagree		Agree		No	Yes	Yes	No	No	No	No	No	Neither agree or disagree		Female	23	Master		Sciences	No
332	4/3/2015 11:40	1	ch	Strongly agree		Disagree		Strongly agree		Strongly agree		Strongly agree		Disagree		Strongly agree		Neither agree or disagree		Agree		Strongly agree		Disagree		Strongly agree		Strongly disagree		Strongly disagree		Strongly agree		No	Yes	Yes	No	No	No	No	No	Strongly disagree		Male	26	PhD		Social Sciences	Yes
333	4/3/2015 11:41	1	ch	Agree		Neither agree or disagree		Agree		Strongly agree		Agree		Neither agree or disagree		Agree		Neither agree or disagree		Agree		Agree		Agree		Agree		Neither agree or disagree		Neither agree or disagree		Agree		Yes	No	No	No	Yes	No	No	No	Agree		Female	28	Master		Sciences	Yes
334	4/3/2015 11:43	1	ch	Agree		Agree		Strongly agree		Strongly agree		Agree		Neither agree or disagree		Strongly agree		Neither agree or disagree		Neither agree or disagree		Strongly agree		Disagree		Strongly agree		Disagree		Disagree		Agree		No	Yes	Yes	Yes	Yes	No	No	No	Strongly disagree		Female	22	Senior / Fourth Year		Sciences	Yes
335	4/3/2015 11:45	1	ch	Disagree		Strongly disagree		Agree		Strongly agree		Strongly agree		Strongly disagree		Neither agree or disagree		Neither agree or disagree		Strongly agree		Strongly agree		Disagree		Neither agree or disagree		Disagree		Disagree		Disagree		No	Yes	No	No	No	No	No	No	Disagree		Male	33	Master		Sciences	No
336	4/3/2015 11:46	1	ch	Disagree		Agree		Disagree		Agree		Disagree		Neither agree or disagree		Neither agree or disagree		Agree		Agree		Disagree		Disagree		Disagree		Agree		Agree		Disagree		No	Yes	No	Yes	No	No	No	No	Disagree		Female	25	PhD		Sciences	No
337	4/3/2015 11:46	1	ch	Agree		Neither agree or disagree		Agree		Strongly agree		Neither agree or disagree		Strongly disagree		Agree		Agree		Agree		Neither agree or disagree		Strongly agree		Agree		Agree		Neither agree or disagree		Strongly disagree		Yes	Yes	Yes	No	No	Yes	No	No	Agree		Male	24	Master		Sciences	No
338	4/3/2015 11:47	1	ch	Neither agree or disagree		Disagree		Agree		Agree		Agree		Neither agree or disagree		Agree		Neither agree or disagree		Neither agree or disagree		Neither agree or disagree		Disagree		Agree		Neither agree or disagree		Neither agree or disagree		Agree		No	Yes	No	No	Yes	No	No	No	Neither agree or disagree		Female	22	Junior / Third Year		Social Science	Yes
339	4/3/2015 11:49	1	ch	Agree		Strongly disagree		Neither agree or disagree		Agree		Agree		Neither agree or disagree		Strongly agree		Agree		Disagree		Neither agree or disagree		Agree		Agree		Disagree		Neither agree or disagree		Agree		No	No	Yes	No	Yes	Yes	No	No	Neither agree or disagree		Female	18	Freshman / First Year		Sciences	No
340	4/3/2015 11:51	1	ch	Agree		Neither agree or disagree		Agree		Agree		Agree		Disagree		Neither agree or disagree		Disagree		Agree		Strongly agree		Agree		Strongly agree		Disagree		Disagree		Disagree		No	Yes	No	No	Yes	No	No	No	Disagree		Male	22	Senior / Fourth Year		Social Sciences	No
341	4/3/2015 11:52	1	ch	Agree		Neither agree or disagree		Agree		Strongly agree		Agree		Neither agree or disagree		Strongly agree		Disagree		Strongly agree		Neither agree or disagree		Neither agree or disagree		Strongly agree		Disagree		Disagree		Disagree		No	Yes	Yes	Yes	No	No	No	No	Neither agree or disagree		Female	22	Senior / Fourth Year		Sciences	Yes
342	4/3/2015 11:52	1	ch	Agree		Disagree		Agree		Strongly agree		Agree		Neither agree or disagree		Agree		Neither agree or disagree		Agree		Neither agree or disagree		Neither agree or disagree		Agree		Agree		Neither agree or disagree		Neither agree or disagree		No	Yes	Yes	No	Yes	No	No	No	Neither agree or disagree		Male	23	Senior / Fourth Year		Sciences	No
343	4/3/2015 11:54	1	ch	Agree		Neither agree or disagree		Strongly agree		Agree		Strongly agree		Neither agree or disagree		Strongly agree		Neither agree or disagree		Agree		Strongly agree		Disagree		Strongly agree		Disagree		Disagree		Agree		No	No	Yes	No	Yes	No	No	No	Neither agree or disagree		Female	30	Master		Art & Humanities	No
344	4/3/2015 11:58	1	ch	Strongly agree		Agree		Agree		Neither agree or disagree		Strongly agree		Neither agree or disagree		Strongly agree		Neither agree or disagree		Strongly agree		Strongly agree		Disagree		Strongly agree		Disagree		Strongly disagree		Strongly agree		Yes	No	No	No	Yes	No	No	No	Disagree		Male	27	PhD		Social Sciences	Yes
345	4/3/2015 12:03	1	ch	Disagree		Disagree		Agree		Agree		Disagree		Strongly agree		Agree		Agree		Agree		Neither agree or disagree		Agree		Neither agree or disagree		Neither agree or disagree		Agree		Disagree		No	No	Yes	Yes	Yes	No	No	No	Agree		Male	24	Senior / Fourth Year		Sciences	Yes
346	4/3/2015 12:03	1	ch	Agree		Agree		Agree		Agree		Agree		Disagree		Agree		Agree		Neither agree or disagree		Strongly agree		Agree		Agree		Agree		Neither agree or disagree		Agree		No	Yes	Yes	No	Yes	No	No	No	Neither agree or disagree		Female	25	Junior / Third Year		Art & Humanities	Yes
347	4/3/2015 12:04	1	ch	Agree		Disagree		Agree		Strongly agree		Strongly agree		Neither agree or disagree		Strongly agree		Disagree		Strongly agree		Strongly agree		Agree		Strongly agree		Strongly disagree		Agree		Disagree		Yes	Yes	Yes	Yes	Yes	No	No	No	Agree		Male	25	Master		Social Sciences	No
348	4/3/2015 12:04	1	ch	Neither agree or disagree		Agree		Neither agree or disagree		Agree		Neither agree or disagree		Neither agree or disagree		Disagree		Agree		Agree		Agree		Neither agree or disagree		Agree		Neither agree or disagree		Neither agree or disagree		Disagree		Yes	Yes	No	No	Yes	No	No	No	Agree		Male	28	PhD		Sciences	No
349	4/3/2015 12:07	1	ch	Strongly disagree		Neither agree or disagree		Agree		Agree		Agree		Strongly agree		Strongly agree		Disagree		Disagree		Strongly agree		Disagree		Agree		Disagree		Agree		Disagree		Yes	Yes	Yes	No	Yes	No	No	No	Strongly agree		Male	28	PhD		Social Sciences	Yes
350	4/3/2015 12:11	1	ch	Agree		Agree		Disagree		Strongly agree		Neither agree or disagree		Agree		Strongly agree		Strongly agree		Disagree		Agree		Disagree		Agree		Neither agree or disagree		Agree		Disagree		No	Yes	Yes	No	No	No	No	No	Agree		Female	22	Senior / Fourth Year		Sciences	Yes
351	4/3/2015 12:12	1	ch	Agree		Agree		Agree		Strongly agree		Strongly agree		Disagree		Agree		Disagree		Disagree		Agree		Disagree		Neither agree or disagree		Disagree		Disagree		Strongly disagree		No	Yes	No	No	Yes	No	No	No	Strongly disagree		Female	26	Master		Social Sciences	No
352	4/3/2015 12:14	1	ch	Agree		Disagree		Agree		Strongly agree		Agree		Neither agree or disagree		Strongly agree		Disagree		Agree		Strongly agree		Disagree		Strongly agree		Strongly disagree		Strongly disagree		Strongly agree		Yes	Yes	No	No	Yes	No	No	No	Disagree		Female	39	???		Art & Humanities	No
353	4/3/2015 12:14	1	ch	Disagree		Agree		Neither agree or disagree		Neither agree or disagree		Neither agree or disagree		Agree		Strongly agree		Agree		Agree		Agree		Neither agree or disagree		Agree		Neither agree or disagree		Neither agree or disagree		Agree		No	No	Yes	No	Yes	No	No	No	Agree		Female	23	Senior / Fourth Year		Sciences	Yes
354	4/3/2015 12:14	1	ch	Neither agree or disagree		Disagree		Strongly agree		Agree		Agree		Neither agree or disagree		Strongly agree		Disagree		Agree		Agree		Agree		Neither agree or disagree		Disagree		Disagree		Agree		No	Yes	No	No	Yes	No	No	No	Disagree		Female	23	Master		Social Sciences	Yes
355	4/3/2015 12:17	1	ch	Disagree		Agree		Neither agree or disagree		Neither agree or disagree		Agree		Disagree		Strongly agree		Disagree		Disagree		Neither agree or disagree		Agree		Neither agree or disagree		Disagree		Neither agree or disagree		Agree		Yes	Yes	Yes	No	Yes	No	No	No	Agree		Female	32	PhD		Social Sciences	No
356	4/3/2015 12:21	1	ch	Strongly agree		Strongly agree		Strongly agree		Strongly agree		Agree		Neither agree or disagree		Strongly agree		Neither agree or disagree		Agree		Agree		Strongly agree		Strongly agree		Neither agree or disagree		Neither agree or disagree		Strongly agree		No	Yes	Yes	No	Yes	No	No	No	Neither agree or disagree		Female	32	Master		Social Sciences	No
357	4/3/2015 12:21	1	ch	Neither agree or disagree		Agree		Agree		Agree		Agree		Agree		Neither agree or disagree		Agree		Neither agree or disagree		Neither agree or disagree		Disagree		Disagree		Disagree		Disagree		Neither agree or disagree		Yes	Yes	No	No	Yes	No	No	No	Neither agree or disagree		Male	21	Senior / Fourth Year		Social Sciences	Yes
358	4/3/2015 12:23	1	ch	Agree		Neither agree or disagree		Agree		Neither agree or disagree		Disagree		Agree		Agree		Neither agree or disagree		Agree		Agree		Agree		Agree		Agree		Neither agree or disagree		Disagree		Yes	Yes	No	No	Yes	No	No	No	Agree		Male	42	???		Sciences	No
359	4/3/2015 12:23	1	ch	Disagree		Strongly agree		Disagree		Agree		Disagree		Agree		Agree		Agree		Agree		Strongly disagree		Agree		Agree		Neither agree or disagree		Neither agree or disagree		Disagree		No	Yes	Yes	No	Yes	No	No	No	Disagree		Male	30	Master		Sciences	No
360	4/3/2015 12:24	1	ch	Agree		Agree		Strongly agree		Neither agree or disagree		Disagree		Disagree		Strongly agree		Disagree		Strongly agree		Strongly agree		Strongly disagree		Strongly agree		Disagree		Disagree		Strongly agree		Yes	Yes	No	Yes	Yes	No	No	No	Strongly disagree		Male	24	Master		Sciences	Yes
361	4/3/2015 12:27	1	ch	Strongly agree		Neither agree or disagree		Strongly agree		Strongly agree		Strongly agree		Agree		Strongly agree		Neither agree or disagree		Strongly agree		Strongly agree		Disagree		Strongly agree		Disagree		Disagree		Neither agree or disagree		Yes	Yes	Yes	Yes	Yes	No	No	No	Neither agree or disagree		Male	22	Junior / Third Year		Sciences	Yes
362	4/3/2015 12:29	1	ch	Agree		Disagree		Agree		Disagree		Agree		Disagree		Agree		Disagree		Agree		Agree		Disagree		Agree		Disagree		Disagree		Agree		No	No	Yes	Yes	Yes	No	No	No	Agree		Female	27	Master		Sciences	No
363	4/3/2015 12:31	1	ch	Agree		Disagree		Agree		Agree		Agree		Disagree		Strongly agree		Neither agree or disagree		Agree		Agree		Agree		Agree		Disagree		Disagree		Agree		Yes	No	Yes	No	No	No	No	No	Disagree		Male	26	PhD		Social Sciences	No
364	4/3/2015 12:33	1	ch	Neither agree or disagree		Agree		Strongly agree		Strongly agree		Neither agree or disagree		Disagree		Strongly agree		Neither agree or disagree		Strongly agree		Strongly agree		Strongly disagree		Strongly agree		Neither agree or disagree		Disagree		Strongly agree		No	Yes	No	No	Yes	No	No	No	Disagree		Female	23	Senior / Fourth Year		Art & Humanities	Yes
365	4/3/2015 12:34	1	ch	Neither agree or disagree		Disagree		Agree		Strongly agree		Strongly agree		Disagree		Agree		Neither agree or disagree		Agree		Strongly agree		Disagree		Agree		Disagree		Disagree		Agree		Yes	No	No	No	No	No	No	No	Neither agree or disagree		Female	44	PhD		Art & Humanities	Yes
366	4/3/2015 12:35	1	ch	Agree		Agree		Strongly agree		Strongly agree		Agree		Strongly disagree		Strongly agree		Disagree		Agree		Agree		Disagree		Neither agree or disagree		Disagree		Disagree		Agree		No	Yes	No	No	Yes	No	No	No	Disagree		Female	26	Master		Sciences	No
367	4/3/2015 12:36	1	ch	Agree		Neither agree or disagree		Agree		Agree		Strongly agree		Disagree		Strongly agree		Disagree		Neither agree or disagree		Agree		Agree		Strongly agree		Disagree		Strongly disagree		Neither agree or disagree		Yes	Yes	Yes	Yes	No	No	No	No	Disagree		Male	25	Master		Sciences	No
368	4/3/2015 12:37	1	ch	Agree		Neither agree or disagree		Agree		Agree		Agree		Disagree		Agree		Neither agree or disagree		Agree		Agree		Disagree		Agree		Neither agree or disagree		Neither agree or disagree		Agree		Yes	Yes	Yes	No	Yes	No	No	No	Neither agree or disagree		Female	36	Master		Art & Humanities	Yes
369	4/3/2015 12:38	1	ch	Strongly agree		Neither agree or disagree		Strongly agree		Strongly agree		Strongly agree		Strongly agree		Strongly agree		Neither agree or disagree		Strongly agree		Strongly agree		Neither agree or disagree		Strongly agree		Neither agree or disagree		Disagree		Disagree		Yes	Yes	No	No	Yes	No	No	No	Strongly agree		Female	40	PhD		Social Sciences	Yes
370	4/3/2015 12:38	1	ch	Neither agree or disagree		Agree		Strongly agree		Strongly agree		Agree		Disagree		Strongly agree		Neither agree or disagree		Agree		Agree		Disagree		Strongly agree		Disagree		Disagree		Agree		No	No	No	Yes	Yes	No	No	No	Neither agree or disagree		Female	24	Senior / Fourth Year		Sciences	Yes
371	4/3/2015 12:43	1	ch	Strongly agree		Strongly disagree		Strongly agree		Strongly agree		Strongly agree		Strongly agree		Strongly agree		Strongly agree		Strongly agree		Strongly agree		Strongly disagree		Strongly agree		Strongly disagree		Strongly disagree		Strongly disagree		No	No	Yes	No	No	No	No	No	Strongly disagree		Male	22	Senior / Fourth Year		Social Sciences	Yes
372	4/3/2015 12:45	1	ch	Strongly agree		Disagree		Agree		Neither agree or disagree		Neither agree or disagree		Neither agree or disagree		Agree		Neither agree or disagree		Agree		Neither agree or disagree		Disagree		Agree		Disagree		Disagree		Agree		Yes	Yes	Yes	No	Yes	No	No	No	Agree		Male	20	Senior / Fourth Year		Sciences	Yes
373	4/3/2015 12:45	1	ch	Disagree		Agree		Disagree		Disagree		Neither agree or disagree		Strongly disagree		Strongly disagree		Neither agree or disagree		Strongly disagree		Neither agree or disagree		Strongly disagree		Neither agree or disagree		Neither agree or disagree		Neither agree or disagree		Neither agree or disagree		No	Yes	No	No	Yes	No	No	No	Strongly disagree		Male	22	Senior / Fourth Year		Sciences	Yes
374	4/3/2015 12:47	1	ch	Neither agree or disagree		Neither agree or disagree		Disagree		Disagree		Neither agree or disagree		Disagree		Agree		Neither agree or disagree		Agree		Neither agree or disagree		Disagree		Neither agree or disagree		Disagree		Strongly disagree		Strongly disagree		No	Yes	No	No	No	Yes	No	No	Disagree		Male	21	Junior / Third Year		Sciences	Yes
375	4/3/2015 12:49	1	ch	Neither agree or disagree		Agree		Agree		Agree		Agree		Disagree		Strongly agree		Disagree		Agree		Agree		Strongly disagree		Agree		Disagree		Disagree		Agree		No	Yes	Yes	No	Yes	No	No	No	Disagree		Female	21	Junior / Third Year		Social Sciences	No
376	4/3/2015 12:49	1	ch	Neither agree or disagree		Agree		Neither agree or disagree		Agree		Agree		Agree		Strongly agree		Agree		Agree		Strongly agree		Agree		Strongly agree		Disagree		Disagree		Agree		No	No	No	Yes	Yes	No	No	No	Agree		Male	25	Master		Sciences	Yes
377	4/3/2015 12:51	1	ch	Strongly disagree		Agree		Strongly agree		Agree		Agree		Agree		Strongly agree		Agree		Strongly agree		Strongly agree		Neither agree or disagree		Strongly agree		Agree		Disagree		Agree		No	Yes	No	No	No	No	No	No	Disagree		Female	39	???		Sciences	No
378	4/3/2015 12:54	1	ch	Agree		Agree		Agree		Agree		Agree		Neither agree or disagree		Agree		Agree		Agree		Strongly agree		Neither agree or disagree		Neither agree or disagree		Agree		Neither agree or disagree		Agree		Yes	Yes	Yes	Yes	Yes	No	No	No	Agree		Female	44?	PhD		Sciences	Yes
379	4/3/2015 12:56	1	ch	Neither agree or disagree		Disagree		Agree		Agree		Agree		Agree		Agree		Neither agree or disagree		Agree		Neither agree or disagree		Agree		Neither agree or disagree		Neither agree or disagree		Neither agree or disagree		Disagree		Yes	Yes	Yes	No	Yes	No	No	No	Neither agree or disagree		Female	45	PhD		Social Sciences	No
380	4/3/2015 13:00	1	ch	Disagree		Agree		Disagree		Disagree		Disagree		Neither agree or disagree		Agree		Disagree		Disagree		Disagree		Agree		Neither agree or disagree		Agree		Agree		Agree		Yes	Yes	No	No	No	No	No	No	Agree		Male	26	Master		Sciences	No
381	4/3/2015 13:00	1	ch	Agree		Neither agree or disagree		Agree		Neither agree or disagree		Agree		Strongly disagree		Strongly agree		Neither agree or disagree		Agree		Agree		Neither agree or disagree		Agree		Disagree		Disagree		Agree		Yes	Yes	Yes	No	Yes	No	No	No	Neither agree or disagree		Female	24	Master		Social Sciences	No
382	4/3/2015 13:07	1	ch	Strongly agree		Disagree		Agree		Strongly agree		Agree		Neither agree or disagree		Strongly agree		Neither agree or disagree		Agree		Strongly agree		Disagree		Agree		Disagree		Disagree		Agree		No	Yes	Yes	No	Yes	No	No	No	Neither agree or disagree		Male	20	Junior / Third Year		Sciences	Yes
383	4/3/2015 13:08	1	ch	Agree		Disagree		Agree		Agree		Neither agree or disagree		Disagree		Strongly agree		Disagree		Agree		Agree		Agree		Agree		Disagree		Agree		Disagree		No	Yes	No	No	Yes	No	No	No	Agree		Female	24	Master		Social Sciences	Yes
384	4/3/2015 13:09	1	ch	Strongly agree		Disagree		Strongly agree		Strongly agree		Strongly agree		Strongly disagree		Strongly agree		Strongly disagree		Neither agree or disagree		Strongly agree		Disagree		Strongly agree		Strongly disagree		Strongly disagree		Strongly agree		Yes	No	No	No	Yes	No	No	No	Neither agree or disagree		Female	20	Sophomore / Second Year		Social Sciences	Yes
385	4/3/2015 13:10	1	ch	Agree		Neither agree or disagree		Agree		Strongly agree		Strongly agree		Neither agree or disagree		Strongly agree		Neither agree or disagree		Agree		Strongly agree		Neither agree or disagree		Agree		Strongly disagree		Neither agree or disagree		Neither agree or disagree		No	Yes	Yes	No	Yes	No	No	No	Neither agree or disagree		Female	21	Sophomore / Second Year		Sciences	Yes
386	4/3/2015 13:11	1	ch	Neither agree or disagree		Neither agree or disagree		Neither agree or disagree		Neither agree or disagree		Neither agree or disagree		Neither agree or disagree		Agree		Neither agree or disagree		Disagree		Neither agree or disagree		Disagree		Neither agree or disagree		Neither agree or disagree		Neither agree or disagree		Neither agree or disagree		No	Yes	Yes	No	No	No	No	No	Neither agree or disagree		Female	24	Master		Art & Humanities	No
387	4/3/2015 13:13	1	ch	Strongly agree		Strongly disagree		Strongly agree		Strongly agree		Agree		Neither agree or disagree		Agree		Neither agree or disagree		Agree		Agree		Neither agree or disagree		Strongly agree		Neither agree or disagree		Neither agree or disagree		Agree		Yes	No	No	Yes	Yes	No	No	No	Neither agree or disagree		Male	34	Master		Social Sciences	No
388	4/3/2015 13:15	1	ch	Agree		Disagree		Agree		Agree		Agree		Disagree		Strongly agree		Neither agree or disagree		Agree		Agree		Strongly agree		Agree		Disagree		Disagree		Neither agree or disagree		Yes	No	No	No	Yes	No	No	No	Neither agree or disagree		Male	33	Senior / Fourth Year		Social Sciences	No
389	4/3/2015 13:20	1	ch	Disagree		Agree		Disagree		Strongly disagree		Disagree		Neither agree or disagree		Agree		Disagree		Disagree		Disagree		Neither agree or disagree		Disagree		Agree		Strongly agree		Disagree		Yes	Yes	Yes	No	Yes	No	No	No	Disagree		Male	52	???		Sciences	No
390	4/3/2015 13:21	1	ch	Agree		Disagree		Agree		Neither agree or disagree		Agree		Agree		Strongly agree		Neither agree or disagree		Agree		Strongly agree		Agree		Agree		Disagree		Neither agree or disagree		Agree		Yes	No	No	Yes	Yes	No	No	No	Agree		Female	32	PhD		Social Sciences	Yes
391	4/3/2015 13:26	1	ch	Agree		Neither agree or disagree		Strongly agree		Agree		Agree		Disagree		Agree		Disagree		Neither agree or disagree		Strongly agree		Disagree		Strongly agree		Strongly disagree		Disagree		Strongly agree		Yes	Yes	Yes	No	Yes	Yes	No	No	Disagree		Female	19	Freshman / First Year		Sciences	Yes
392	4/3/2015 13:29	1	ch	Agree		Agree		Agree		Agree		Agree		Agree		Agree		Agree		Neither agree or disagree		Neither agree or disagree		Agree		Agree		Neither agree or disagree		Agree		Agree		No	Yes	Yes	No	Yes	No	No	No	Agree		Female	20	Sophomore / Second Year		Art & Humanities	Yes
393	4/3/2015 13:30	1	ch	Disagree		Disagree		Agree		Agree		Agree		Neither agree or disagree		Strongly agree		Neither agree or disagree		Agree		Strongly agree		Neither agree or disagree		Agree		Disagree		Disagree		Agree		Yes	Yes	Yes	No	Yes	No	No	No	Disagree		Female	18	Freshman / First Year		Social Sciences	No
394	4/3/2015 13:32	1	ch	Agree		Neither agree or disagree		Disagree		Disagree		Disagree		Disagree		Neither agree or disagree		Neither agree or disagree		Neither agree or disagree		Neither agree or disagree		Agree		Strongly disagree		Agree		Disagree		Strongly disagree		No	No	Yes	No	No	No	No	No	Strongly agree		Female	19	Freshman / First Year		Social Sciences	No
395	4/3/2015 13:33	1	ch	Strongly agree		Neither agree or disagree		Strongly agree		Strongly agree		Strongly agree		Neither agree or disagree		Agree		Disagree		Neither agree or disagree		Agree		Neither agree or disagree		Agree		Neither agree or disagree		Neither agree or disagree		Agree		Yes	No	No	No	No	No	No	No	Neither agree or disagree		Female	48	Freshman / First Year		Sciences	No
396	4/3/2015 13:37	1	ch	Neither agree or disagree		Neither agree or disagree		Neither agree or disagree		Neither agree or disagree		Neither agree or disagree		Disagree		Strongly agree		Strongly disagree		Disagree		Disagree		Agree		Agree		Disagree		Neither agree or disagree		Neither agree or disagree		No	Yes	No	No	No	No	No	No	Disagree		Male	24	Master		Social Sciences	Yes
397	4/3/2015 13:37	1	ch	Strongly agree		Neither agree or disagree		Strongly agree		Agree		Agree		Neither agree or disagree		Strongly agree		Disagree		Agree		Agree		Disagree		Strongly agree		Neither agree or disagree		Neither agree or disagree		Disagree		No	Yes	No	No	Yes	No	No	No	Neither agree or disagree		Male	23?	Senior / Fourth Year		Social Sciences	Yes
398	4/3/2015 13:39	1	ch	Strongly disagree		Disagree		Strongly agree		Strongly agree		Strongly agree		Strongly disagree		Strongly agree		Strongly disagree		Strongly agree		Strongly agree		Agree		Strongly agree		Strongly disagree		Strongly disagree		Strongly agree		No	Yes	No	No	Yes	No	No	No	Neither agree or disagree		Male	25	Senior / Fourth Year		Sciences	No
399	4/3/2015 13:41	1	ch	Agree		Strongly disagree		Strongly agree		Strongly agree		Strongly agree		Agree		Agree		Disagree		Agree		Agree		Neither agree or disagree		Strongly agree		Agree		Strongly disagree		Strongly disagree		Yes	Yes	No	Yes	Yes	No	No	No	Agree		Female	33	Master		Sciences	No
400	4/3/2015 13:41	1	ch	Neither agree or disagree		Agree		Agree		Agree		Agree		Strongly disagree		Agree		Neither agree or disagree		Disagree		Neither agree or disagree		Agree		Disagree		Neither agree or disagree		Disagree		Strongly agree		No	Yes	No	Yes	Yes	No	No	No	Agree		Female	19	Freshman / First Year		Sciences	Yes
401	4/3/2015 13:42	1	ch	Agree		Neither agree or disagree		Agree		Agree		Agree		Disagree		Agree		Neither agree or disagree		Neither agree or disagree		Agree		Agree		Agree		Disagree		Disagree		Neither agree or disagree		Yes	Yes	No	No	Yes	No	No	No	Disagree		Female	19	Sophomore / Second Year		Social Sciences	Yes
402	4/3/2015 13:42	1	ch	Strongly agree		Disagree		Strongly agree		Strongly agree		Agree		Neither agree or disagree		Strongly agree		Disagree		Agree		Strongly agree		Strongly disagree		Strongly agree		Strongly disagree		Disagree		Agree		No	Yes	No	No	No	No	No	No	Disagree		Male	24	Senior / Fourth Year		Sciences	Yes
403	4/3/2015 13:43	1	ch	Strongly agree		Neither agree or disagree		Strongly agree		Neither agree or disagree		Strongly agree		Neither agree or disagree		Agree		Agree		Agree		Strongly agree		Disagree		Agree		Disagree		Disagree		Neither agree or disagree		Yes	Yes	No	No	Yes	No	No	No	Neither agree or disagree		Male	24	Master		Sciences	Yes
404	4/3/2015 13:44	1	ch	Strongly agree		Disagree		Strongly agree		Strongly agree		Strongly agree		Disagree		Strongly agree		Strongly disagree		Strongly agree		Strongly agree		Strongly agree		Strongly agree		Strongly disagree		Strongly disagree		Strongly agree		Yes	Yes	No	No	Yes	No	No	No	Strongly agree		Female	19	Freshman / First Year		Social Sciences	No
405	4/3/2015 13:48	1	ch	Agree		Disagree		Strongly agree		Strongly agree		Strongly agree		Disagree		Strongly agree		Disagree		Strongly agree		Strongly agree		Strongly agree		Strongly agree		Strongly disagree		Neither agree or disagree		Agree		No	Yes	Yes	No	No	No	No	No	Neither agree or disagree		Female	25	Master		Social Sciences	Yes
406	4/3/2015 13:49	1	ch	Agree		Disagree		Strongly agree		Neither agree or disagree		Agree		Neither agree or disagree		Agree		Agree		Agree		Agree		Disagree		Strongly agree		Disagree		Disagree		Agree		No	Yes	No	No	No	No	No	No	Disagree		Female	25	PhD		Sciences	No
407	4/3/2015 13:51	1	ch	Agree		Neither agree or disagree		Neither agree or disagree		Neither agree or disagree		Neither agree or disagree		Neither agree or disagree		Neither agree or disagree		Disagree		Disagree		Agree		Strongly agree		Agree		Disagree		Neither agree or disagree		Neither agree or disagree		No	No	Yes	No	No	No	No	No	Neither agree or disagree		Female	21	Senior / Fourth Year		Sciences	No
408	4/3/2015 13:51	1	ch	Agree		Disagree		Agree		Agree		Agree		Disagree		Agree		Disagree		Agree		Strongly agree		Agree		Agree		Disagree		Disagree		Disagree		No	Yes	No	No	Yes	No	No	No	Disagree		Male	22	Senior / Fourth Year		Art & Humanities	Yes
409	4/3/2015 13:52	1	ch	Agree		Agree		Agree		Disagree		Agree		Disagree		Agree		Agree		Agree		Agree		Agree		Agree		Agree		Disagree		Disagree		No	Yes	No	Yes	No	No	No	No	Disagree		Female	29	Master		Social Sciences	No
410	4/3/2015 13:54	1	ch	Agree		Disagree		Agree		Strongly agree		Agree		Disagree		Strongly agree		Agree		Agree		Neither agree or disagree		Agree		Strongly agree		Neither agree or disagree		Agree		Strongly agree		Yes	Yes	Yes	Yes	Yes	No	No	No	Agree		Female	24	Master		Art & Humanities	Yes
411	4/3/2015 13:55	1	ch	Strongly agree		Agree		Agree		Strongly agree		Agree		Disagree		Strongly agree		Neither agree or disagree		Strongly agree		Neither agree or disagree		Strongly agree		Strongly agree		Neither agree or disagree		Neither agree or disagree		Disagree		No	Yes	Yes	No	No	No	No	No	Neither agree or disagree		Female	32	Master		Sciences	No
412	4/3/2015 13:55	1	ch	Disagree		Disagree		Agree		Agree		Agree		Agree		Agree		Agree		Neither agree or disagree		Strongly agree		Neither agree or disagree		Agree		Disagree		Disagree		Neither agree or disagree		No	No	Yes	No	No	No	No	No	Disagree		Female	31	Master		Sciences	Yes
413	4/3/2015 14:02	1	ch	Agree		Agree		Strongly agree		Neither agree or disagree		Agree		Agree		Strongly agree		Neither agree or disagree		Agree		Agree		Strongly agree		Strongly agree		Disagree		Neither agree or disagree		Neither agree or disagree		Yes	Yes	No	No	Yes	No	No	No	Neither agree or disagree		Male	25	Senior / Fourth Year		Social Sciences	No
414	4/3/2015 14:02	1	ch	Disagree		Disagree		Agree		Strongly agree		Strongly agree		Neither agree or disagree		Strongly agree		Disagree		Agree		Strongly agree		Neither agree or disagree		Agree		Disagree		Disagree		Strongly agree		No	No	Yes	No	Yes	No	No	No	Neither agree or disagree		Female	20	Sophomore / Second Year		Art & Humanities	No
415	4/3/2015 14:07	1	ch	Strongly agree		Disagree		Strongly agree		Strongly agree		Strongly agree		Strongly agree		Strongly agree		Disagree		Strongly agree		Strongly agree		Neither agree or disagree		Strongly agree		Disagree		Disagree		Agree		No	Yes	Yes	No	Yes	No	No	No	Disagree		Female	32	Master		Art & Humanities	Yes
416	4/3/2015 14:09	1	ch	Agree		Agree		Disagree		Agree		Agree		Disagree		Agree		Agree		Neither agree or disagree		Agree		Disagree		Agree		Agree		Disagree		Agree		Yes	Yes	No	No	No	No	No	No	Agree		Female	27	Master		Art & Humanities	Yes
417	4/3/2015 14:14	1	ch	Strongly agree		Agree		Agree		Agree		Agree		Neither agree or disagree		Agree		Neither agree or disagree		Agree		Agree		Agree		Agree		Neither agree or disagree		Neither agree or disagree		Agree		Yes	Yes	Yes	Yes	Yes	No	No	No	Agree		Female	27	Master		Social Sciences	Yes
418	4/3/2015 14:14	1	ch	Neither agree or disagree		Agree		Neither agree or disagree		Neither agree or disagree		Neither agree or disagree		Disagree		Agree		Neither agree or disagree		Neither agree or disagree		Agree		Agree		Agree		Neither agree or disagree		Neither agree or disagree		Neither agree or disagree		Yes	Yes	No	No	No	No	No	No	Neither agree or disagree		Female	24	Master		Social Sciences	No
419	4/3/2015 14:15	1	ch	Agree		Disagree		Agree		Agree		Agree		Neither agree or disagree		Agree		Disagree		Agree		Strongly agree		Strongly disagree		Strongly agree		Strongly disagree		Disagree		Agree		No	Yes	No	No	Yes	Yes	No	No	Disagree		Female	25	Master		Social Sciences	Yes
420	4/3/2015 14:18	1	ch	Agree		Disagree		Agree		Agree		Strongly agree		Strongly disagree		Strongly agree		Neither agree or disagree		Agree		Strongly agree		Neither agree or disagree		Strongly agree		Disagree		Neither agree or disagree		Agree		No	Yes	No	Yes	Yes	No	No	No	Neither agree or disagree		Female	18	Freshman / First Year		Art & Humanities	Yes
421	4/3/2015 14:19	1	ch	Agree		Agree		Strongly agree		Agree		Agree		Neither agree or disagree		Strongly agree		Neither agree or disagree		Agree		Strongly agree		Agree		Agree		Agree		Neither agree or disagree		Neither agree or disagree		No	Yes	Yes	No	Yes	Yes	No	No	Agree		Female	26	Master		Sciences	Yes
422	4/3/2015 14:20	1	ch	Disagree		Disagree		Neither agree or disagree		Disagree		Agree		Disagree		Strongly agree		Neither agree or disagree		Neither agree or disagree		Neither agree or disagree		Strongly disagree		Strongly agree		Disagree		Disagree		Agree		Yes	Yes	No	Yes	Yes	No	No	No	Disagree		Female	38	Master		Social Sciences	Yes
423	4/3/2015 14:21	1	ch	Agree		Agree		Agree		Strongly agree		Strongly agree		Disagree		Strongly agree		Strongly agree		Agree		Strongly agree		Neither agree or disagree		Strongly agree		Disagree		Disagree		Agree		No	No	No	Yes	Yes	No	No	No	Disagree		Female	24	Master		Sciences	No
424	4/3/2015 14:25	1	ch	Neither agree or disagree		Disagree		Strongly agree		Agree		Strongly agree		Strongly disagree		Strongly agree		Disagree		Agree		Strongly agree		Neither agree or disagree		Agree		Disagree		Disagree		Disagree		No	No	Yes	Yes	Yes	No	No	No	Disagree		Female	30	Master		Social Sciences	No
425	4/3/2015 14:25	1	ch	Neither agree or disagree		Disagree		Agree		Agree		Agree		Strongly disagree		Strongly agree		Neither agree or disagree		Agree		Strongly agree		Agree		Neither agree or disagree		Disagree		Disagree		Agree		No	Yes	No	No	Yes	No	No	No	Disagree		Male	20	Sophomore / Second Year		Sciences	No
426	4/3/2015 14:26	1	ch	Disagree		Disagree		Strongly agree		Strongly agree		Agree		Disagree		Agree		Neither agree or disagree		Neither agree or disagree		Agree		Disagree		Agree		Disagree		Disagree		Agree		No	Yes	No	No	Yes	No	No	No	Disagree		Female	20	Sophomore / Second Year		Sciences	No
427	4/3/2015 14:26	1	ch	Agree		Disagree		Agree		Neither agree or disagree		Strongly agree		Disagree		Strongly agree		Neither agree or disagree		Disagree		Agree		Strongly disagree		Agree		Disagree		Disagree		Strongly agree		Yes	No	No	No	Yes	No	No	No	Disagree		Female	24	Master		Social Sciences	No
428	4/3/2015 14:29	1	ch	Agree		Disagree		Strongly agree		Strongly agree		Agree		Neither agree or disagree		Strongly agree		Disagree		Agree		Agree		Agree		Agree		Disagree		Disagree		Strongly agree		No	Yes	No	No	Yes	No	No	No	Neither agree or disagree		Female	24	Master		Social Sciences	No
429	4/3/2015 14:33	1	ch	Agree		Agree		Strongly agree		Strongly agree		Agree		Disagree		Agree		Disagree		Agree		Agree		Agree		Agree		Disagree		Neither agree or disagree		Agree		Yes	Yes	No	No	No	No	No	No	Disagree		Male	35	PhD		Sciences	Yes
430	4/3/2015 14:34	1	ch	Neither agree or disagree		Agree		Agree		Agree		Agree		Agree		Agree		Agree		Agree		Agree		Disagree		Agree		Agree		Neither agree or disagree		Disagree		Yes	Yes	No	Yes	Yes	No	No	No	Agree		Female	36?	Master		Social Sciences	No
431	4/3/2015 14:35	1	ch	Neither agree or disagree		Disagree		Agree		Agree		Agree		Disagree		Agree		Disagree		Agree		Strongly agree		Strongly disagree		Agree		Disagree		Disagree		Agree		No	Yes	Yes	No	Yes	No	No	No	Neither agree or disagree		Female	24	Master		Social Sciences	No
432	4/3/2015 14:39	1	ch	Agree		Strongly agree		Neither agree or disagree		Strongly agree		Disagree		Agree		Strongly agree		Neither agree or disagree		Strongly agree		Strongly agree		Neither agree or disagree		Strongly agree		Strongly disagree		Strongly disagree		Strongly disagree		Yes	Yes	No	Yes	Yes	No	No	No	Strongly disagree		Female	37	PhD		Sciences	No
433	4/3/2015 14:40	1	ch	Agree		Neither agree or disagree		Agree		Agree		Agree		Neither agree or disagree		Agree		Agree		Agree		Neither agree or disagree		Agree		Neither agree or disagree		Neither agree or disagree		Neither agree or disagree		Agree		No	No	Yes	No	Yes	No	No	No	Neither agree or disagree		Female	23	Junior / Third Year		Social Sciences	No
434	4/3/2015 14:41	1	ch	Neither agree or disagree		Disagree		Neither agree or disagree		Agree		Agree		Agree		Strongly agree		Strongly agree		Agree		Strongly agree		Strongly agree		Agree		Agree		Neither agree or disagree		Strongly agree		No	No	No	No	Yes	No	No	No	Disagree		Male	21	Junior / Third Year		Social Sciences	No
435	4/3/2015 14:43	1	ch	Agree		Disagree		Agree		Strongly agree		Agree		Agree		Agree		Disagree		Neither agree or disagree		Strongly agree		Disagree		Strongly agree		Disagree		Disagree		Agree		Yes	Yes	Yes	Yes	No	No	No	No	Neither agree or disagree		Male	28	PhD		Social Sciences	Yes
436	4/3/2015 14:47	1	ch	Neither agree or disagree		Disagree		Agree		Strongly agree		Neither agree or disagree		Disagree		Strongly agree		Agree		Agree		Agree		Agree		Agree		Disagree		Disagree		Strongly disagree		Yes	No	No	No	No	No	No	No	Strongly agree		Female	34	Master		Social Sciences	No
437	4/3/2015 14:50	1	ch	Strongly agree		Agree		Agree		Strongly agree		Agree		Agree		Strongly agree		Disagree		Agree		Strongly agree		Agree		Strongly agree		Disagree		Neither agree or disagree		Strongly agree		Yes	No	Yes	No	Yes	No	No	No	Agree		Male	21	Sophomore / Second Year		Social Sciences	Yes
438	4/3/2015 14:50	1	ch	Agree		Disagree		Agree		Agree		Agree		Neither agree or disagree		Agree		Agree		Agree		Strongly agree		Agree		Agree		Neither agree or disagree		Neither agree or disagree		Agree		Yes	Yes	Yes	No	Yes	No	No	No	Agree		Female	24	Master		Social Science	Yes
439	4/3/2015 14:52	1	ch	Agree		Neither agree or disagree		Neither agree or disagree		Strongly agree		Strongly agree		Agree		Strongly agree		Disagree		Agree		Strongly agree		Neither agree or disagree		Strongly agree		Neither agree or disagree		Disagree		Neither agree or disagree		Yes	Yes	No	No	No	No	No	No	Neither agree or disagree		Female	40	PhD		Sciences	Yes
440	4/3/2015 14:54	1	ch	Strongly agree		Neither agree or disagree		Strongly agree		Strongly agree		Strongly agree		Neither agree or disagree		Strongly agree		Neither agree or disagree		Strongly agree		Strongly agree		Strongly agree		Strongly agree		Neither agree or disagree		Neither agree or disagree		Strongly agree		No	Yes	No	Yes	Yes	No	No	No	Neither agree or disagree		Female	25	Master		Social Sciences	Yes
441	4/3/2015 14:55	1	ch	Strongly agree		Strongly agree		Strongly agree		Strongly agree		Strongly agree		Strongly disagree		Strongly agree		Strongly disagree		Strongly agree		Strongly agree		Strongly agree		Strongly agree		Strongly disagree		Strongly disagree		Strongly agree		Yes	No	Yes	Yes	Yes	No	No	No	Neither agree or disagree		Female	23	Senior / Fourth Year		Sciences	Yes
442	4/3/2015 14:55	1	ch	Agree		Agree		Disagree		Agree		Disagree		Strongly disagree		Neither agree or disagree		Agree		Agree		Strongly agree		Strongly disagree		Strongly agree		Agree		Disagree		Disagree		No	Yes	No	No	Yes	No	No	No	Strongly disagree		Female	23	Senior / Fourth Year		Social Sciences	Yes
443	4/3/2015 14:56	1	ch	Strongly agree		Neither agree or disagree		Agree		Agree		Agree		Neither agree or disagree		Agree		Neither agree or disagree		Neither agree or disagree		Agree		Agree		Agree		Neither agree or disagree		Neither agree or disagree		Neither agree or disagree		Yes	No	No	No	No	No	No	No	Neither agree or disagree		Female	40	Master		Sciences	No
444	4/3/2015 14:56	1	ch	Neither agree or disagree		Disagree		Agree		Strongly agree		Strongly agree		Neither agree or disagree		Strongly agree		Neither agree or disagree		Strongly agree		Strongly agree		Neither agree or disagree		Strongly agree		Strongly disagree		Disagree		Strongly agree		No	Yes	Yes	No	Yes	No	No	No	Neither agree or disagree		Female	22	Senior / Fourth Year		Social Sciences	Yes
445	4/3/2015 14:58	1	ch	Strongly agree		Neither agree or disagree		Strongly agree		Strongly agree		Strongly agree		Strongly agree		Strongly agree		Strongly agree		Strongly agree		Strongly agree		Neither agree or disagree		Strongly agree		Neither agree or disagree		Neither agree or disagree		Strongly agree		Yes	No	No	No	Yes	No	No	No	Neither agree or disagree		Male	24	Master		Social Sciences	No
446	4/3/2015 14:58	1	ch	Strongly agree		Strongly agree		Agree		Neither agree or disagree		Agree		Agree		Neither agree or disagree		Disagree		Agree		Neither agree or disagree		Agree		Agree		Strongly agree		Agree		Agree		No	No	No	Yes	No	Yes	No	No	Neither agree or disagree		Female	25	Master		Sciences	Yes
447	4/3/2015 14:59	1	ch	Neither agree or disagree		Agree		Strongly agree		Disagree		Disagree		Agree		Agree		Strongly agree		Strongly agree		Strongly disagree		Strongly agree		Neither agree or disagree		Strongly agree		Strongly agree		Disagree		No	No	Yes	Yes	Yes	No	No	No	Neither agree or disagree		Male	24	Master		Social Sciences	Yes
448	4/3/2015 15:00	1	ch	Agree		Disagree		Agree		Agree		Agree		Disagree		Agree		Neither agree or disagree		Agree		Agree		Disagree		Agree		Disagree		Agree		Disagree		No	Yes	No	No	Yes	No	No	No	Agree		Female	20	Sophomore / Second Year		Social Sciences	Yes
449	4/3/2015 15:01	1	ch	Strongly agree		Disagree		Strongly agree		Strongly agree		Strongly agree		Disagree		Strongly agree		Strongly agree		Agree		Strongly agree		Neither agree or disagree		Agree		Disagree		Disagree		Strongly agree		No	Yes	Yes	No	No	No	No	No	Agree		Female	19	Sophomore / Second Year		Social Sciences	Yes
450	4/3/2015 15:01	1	ch	Strongly disagree		Neither agree or disagree		Agree		Neither agree or disagree		Agree		Disagree		Strongly agree		Neither agree or disagree		Strongly agree		Strongly agree		Disagree		Agree		Disagree		Neither agree or disagree		Neither agree or disagree		No	Yes	Yes	No	Yes	Yes	No	No	Neither agree or disagree		Male	24	Senior / Fourth Year		Sciences	Yes
451	4/3/2015 15:02	1	ch	Agree		Neither agree or disagree		Agree		Agree		Agree		Disagree		Agree		Disagree		Agree		Agree		Agree		Agree		Disagree		Disagree		Agree		No	No	Yes	Yes	Yes	No	No	No	Neither agree or disagree		Male	23	Senior / Fourth Year		Social Sciences	Yes
452	4/3/2015 15:02	1	ch	Neither agree or disagree		Strongly disagree		Strongly agree		Agree		Agree		Disagree		Strongly agree		Disagree		Disagree		Strongly agree		Agree		Agree		Neither agree or disagree		Agree		Agree		No	Yes	Yes	No	Yes	No	No	No	Agree		Female	25	PhD		Social Sciences	No
453	4/3/2015 15:03	1	ch	Strongly disagree		Strongly disagree		Strongly agree		Strongly agree		Strongly agree		Disagree		Neither agree or disagree		Strongly disagree		Neither agree or disagree		Strongly agree		Strongly disagree		Strongly agree		Strongly disagree		Strongly disagree		Strongly agree		No	Yes	No	No	No	No	No	No	Neither agree or disagree		Male	22	Senior / Fourth Year		Sciences	No
454	4/3/2015 15:04	1	ch	Agree		Disagree		Agree		Agree		Agree		Disagree		Agree		Neither agree or disagree		Agree		Agree		Agree		Agree		Disagree		Disagree		Agree		No	Yes	Yes	Yes	No	No	No	No	Neither agree or disagree		Female	22	Senior / Fourth Year		Sciences	Yes
455	4/3/2015 15:05	1	ch	Agree		Agree		Agree		Agree		Neither agree or disagree		Neither agree or disagree		Neither agree or disagree		Agree		Agree		Disagree		Agree		Neither agree or disagree		Neither agree or disagree		Disagree		Neither agree or disagree		No	No	Yes	No	Yes	No	No	No	Neither agree or disagree		Female	22	Junior / Third Year		Sciences	Yes
456	4/3/2015 15:10	1	ch	Strongly agree		Disagree		Agree		Agree		Agree		Neither agree or disagree		Strongly agree		Disagree		Strongly agree		Strongly agree		Disagree		Agree		Disagree		Disagree		Agree		No	Yes	No	No	Yes	No	No	No	Neither agree or disagree		Female	23	Senior / Fourth Year		Social Sciences	Yes
457	4/3/2015 15:11	1	ch	Agree		Agree		Agree		Agree		Neither agree or disagree		Strongly disagree		Agree		Neither agree or disagree		Neither agree or disagree		Neither agree or disagree		Disagree		Agree		Neither agree or disagree		Agree		Neither agree or disagree		Yes	Yes	No	No	Yes	No	No	No	Disagree		Male	24	Master		Sciences	Yes
458	4/3/2015 15:11	1	ch	Neither agree or disagree		Neither agree or disagree		Agree		Agree		Agree		Neither agree or disagree		Agree		Neither agree or disagree		Neither agree or disagree		Agree		Agree		Agree		Neither agree or disagree		Neither agree or disagree		Agree		No	Yes	No	No	No	No	No	No	Neither agree or disagree		Female	24	Master		Social Sciences	Yes
459	4/3/2015 15:12	1	ch	Neither agree or disagree		Disagree		Agree		Agree		Agree		Neither agree or disagree		Agree		Agree		Neither agree or disagree		Agree		Neither agree or disagree		Agree		Neither agree or disagree		Neither agree or disagree		Neither agree or disagree		Yes	Yes	No	No	Yes	No	No	No	Disagree		Male	21	Junior / Third Year		Social Sciences	Yes
460	4/3/2015 15:12	1	ch	Strongly agree		Disagree		Agree		Strongly agree		Agree		Neither agree or disagree		Strongly agree		Neither agree or disagree		Strongly agree		Neither agree or disagree		Agree		Strongly agree		Neither agree or disagree		Neither agree or disagree		Agree		No	Yes	No	No	Yes	No	No	No	Agree		Female	24	Master		Social Sciences	No
461	4/3/2015 15:17	1	ch	Agree		Disagree		Agree		Strongly agree		Agree		Strongly agree		Agree		Agree		Neither agree or disagree		Agree		Disagree		Neither agree or disagree		Disagree		Agree		Agree		Yes	Yes	No	No	Yes	No	No	No	Disagree		Female	22	Junior / Third Year		Sciences	No
462	4/3/2015 15:17	1	ch	Agree		Agree		Agree		Agree		Neither agree or disagree		Agree		Agree		Neither agree or disagree		Agree		Neither agree or disagree		Agree		Agree		Agree		Agree		Agree		No	No	Yes	No	No	No	No	No	Agree		Female	23	Senior / Fourth Year		Sciences	Yes
463	4/3/2015 15:19	1	ch	Neither agree or disagree		Disagree		Strongly agree		Strongly agree		Strongly agree		Neither agree or disagree		Strongly agree		Neither agree or disagree		Agree		Strongly agree		Agree		Strongly agree		Disagree		Disagree		Strongly agree		No	Yes	Yes	No	Yes	No	No	No	Neither agree or disagree		Female	22	Senior / Fourth Year		Social Sciences	Yes
464	4/3/2015 15:19	1	ch	Agree		Disagree		Agree		Strongly agree		Agree		Neither agree or disagree		Agree		Neither agree or disagree		Agree		Agree		Disagree		Neither agree or disagree		Neither agree or disagree		Disagree		Agree		No	No	No	No	Yes	No	No	Yes	Disagree		Female	23	Master		Social Sciences	Yes
465	4/3/2015 15:20	1	ch	Strongly disagree		Neither agree or disagree		Agree		Neither agree or disagree		Strongly agree		Neither agree or disagree		Neither agree or disagree		Neither agree or disagree		Agree		Strongly agree		Neither agree or disagree		Strongly agree		Disagree		Strongly disagree		Agree		No	No	No	No	Yes	No	No	No	Strongly disagree		Male	20	Freshman / First Year		Social Science	No
466	4/3/2015 15:20	1	ch	Neither agree or disagree		Agree		Neither agree or disagree		Neither agree or disagree		Neither agree or disagree		Neither agree or disagree		Neither agree or disagree		Neither agree or disagree		Disagree		Agree		Neither agree or disagree		Neither agree or disagree		Neither agree or disagree		Neither agree or disagree		Neither agree or disagree		No	Yes	Yes	No	Yes	No	No	No	Neither agree or disagree		Female	22	Senior / Fourth Year		Sciences	Yes
467	4/3/2015 15:21	1	ch	Agree		Neither agree or disagree		Strongly agree		Strongly agree		Strongly agree		Disagree		Strongly agree		Strongly disagree		Strongly agree		Strongly agree		Strongly disagree		Strongly agree		Strongly disagree		Strongly disagree		Strongly disagree		No	Yes	No	No	Yes	No	No	No	Strongly disagree		Female	20	Sophomore / Second Year		Social Science	Yes
468	4/3/2015 15:21	1	ch	Agree		Neither agree or disagree		Agree		Agree		Agree		Neither agree or disagree		Agree		Neither agree or disagree		Agree		Agree		Disagree		Agree		Neither agree or disagree		Neither agree or disagree		Agree		No	Yes	No	No	No	No	No	No	Agree		Male	29	PhD		Sciences	Yes
469	4/3/2015 15:21	1	ch	Strongly agree		Strongly disagree		Strongly disagree		Strongly agree		Strongly agree		Disagree		Strongly agree		Strongly disagree		Strongly agree		Neither agree or disagree		Neither agree or disagree		Strongly agree		Strongly disagree		Strongly disagree		Strongly disagree		No	No	No	No	Yes	No	No	No	Neither agree or disagree		Female	18	Freshman / First Year		Social Science	No
470	4/3/2015 15:22	1	ch	Strongly agree		Agree		Strongly agree		Strongly agree		Strongly agree		Disagree		Agree		Neither agree or disagree		Agree		Strongly agree		Neither agree or disagree		Strongly agree		Strongly disagree		Disagree		Disagree		No	Yes	No	No	Yes	No	No	No	Strongly disagree		Female	19	Freshman / First Year		Art & Humanities	No
471	4/3/2015 15:27	1	ch	Neither agree or disagree		Disagree		Agree		Agree		Agree		Disagree		Neither agree or disagree		Neither agree or disagree		Agree		Agree		Neither agree or disagree		Agree		Neither agree or disagree		Disagree		Agree		No	No	Yes	No	Yes	Yes	No	No	Neither agree or disagree		Female	19	Freshman / First Year		Social Science	Yes
472	4/3/2015 15:28	1	ch	Strongly agree		Agree		Agree		Agree		Agree		Neither agree or disagree		Strongly agree		Disagree		Strongly agree		Strongly agree		Neither agree or disagree		Agree		Neither agree or disagree		Disagree		Neither agree or disagree		No	Yes	No	No	Yes	No	No	No	Disagree		Female	41	???		Sciences	No
473	4/3/2015 15:39	1	ch	Strongly agree		Disagree		Strongly agree		Strongly agree		Strongly agree		Agree		Strongly agree		Disagree		Agree		Strongly agree		Agree		Strongly agree		Disagree		Disagree		Disagree		No	Yes	No	No	No	No	No	No	Disagree		Female	24	Master		Social Sciences	Yes
474	4/3/2015 15:41	1	ch	Strongly agree		Strongly disagree		Strongly agree		Strongly agree		Strongly agree		Strongly disagree		Strongly agree		Disagree		Strongly agree		Strongly agree		Disagree		Strongly agree		Strongly disagree		Strongly disagree		Strongly disagree		No	Yes	No	No	Yes	No	No	No	Disagree		Female	26	Master		Social Science	Yes
475	4/3/2015 15:47	1	ch	Strongly agree		Strongly disagree		Strongly agree		Strongly agree		Strongly agree		Neither agree or disagree		Strongly agree		Strongly disagree		Strongly agree		Strongly agree		Strongly disagree		Strongly agree		Strongly disagree		Strongly disagree		Strongly agree		Yes	No	No	No	Yes	No	No	No	Strongly disagree		Female	36	Master		Sciences	Yes
476	4/3/2015 15:48	1	ch	Neither agree or disagree		Agree		Strongly agree		Strongly agree		Strongly agree		Neither agree or disagree		Strongly agree		Neither agree or disagree		Neither agree or disagree		Strongly agree		Disagree		Agree		Disagree		Disagree		Agree		No	Yes	Yes	No	Yes	No	No	No	Disagree		Female	20	Junior / Third Year		Art & Humanities	Yes
477	4/3/2015 15:49	1	ch	Neither agree or disagree		Neither agree or disagree		Neither agree or disagree		Agree		Agree		Agree		Strongly agree		Neither agree or disagree		Agree		Agree		Agree		Strongly agree		Neither agree or disagree		Disagree		Agree		No	No	Yes	No	Yes	No	No	No	Agree		Female	22	Senior / Fourth Year		Art & Humanities	No
478	4/3/2015 15:52	1	ch	Strongly agree		Neither agree or disagree		Agree		Agree		Disagree		Neither agree or disagree		Strongly agree		Agree		Agree		Agree		Strongly agree		Agree		Disagree		Disagree		Agree		Yes	No	No	No	Yes	No	No	No	Disagree		Male	42	Master		Social Science	No
479	4/3/2015 15:54	1	ch	Neither agree or disagree		Neither agree or disagree		Agree		Agree		Agree		Strongly disagree		Neither agree or disagree		Disagree		Disagree		Neither agree or disagree		Strongly disagree		Neither agree or disagree		Disagree		Disagree		Neither agree or disagree		No	Yes	No	No	Yes	No	No	No	Disagree		Female	21	Junior / Third Year		Sciences	No
480	4/3/2015 15:56	1	ch	Neither agree or disagree		Agree		Neither agree or disagree		Neither agree or disagree		Disagree		Disagree		Agree		Agree		Agree		Neither agree or disagree		Agree		Neither agree or disagree		Strongly agree		Agree		Neither agree or disagree		No	Yes	No	No	Yes	No	No	No	Disagree		Female	21	Junior / Third Year		Sciences	Yes
481	4/3/2015 15:57	1	ch	Neither agree or disagree		Disagree		Strongly agree		Strongly agree		Strongly agree		Disagree		Strongly agree		Agree		Agree		Strongly agree		Disagree		Strongly agree		Disagree		Disagree		Disagree		No	No	No	No	Yes	No	No	No	Neither agree or disagree		Female	21	Junior / Third Year		Social Sciences	No
482	4/3/2015 15:57	1	ch	Neither agree or disagree		Neither agree or disagree		Strongly agree		Strongly agree		Agree		Agree		Strongly agree		Agree		Strongly agree		Agree		Disagree		Agree		Agree		Agree		Agree		Yes	Yes	No	No	Yes	No	No	No	Strongly disagree		Female	27	Master		Art & Humanities	No
483	4/3/2015 15:59	1	ch	Neither agree or disagree		Agree		Agree		Agree		Agree		Disagree		Agree		Neither agree or disagree		Agree		Agree		Disagree		Agree		Neither agree or disagree		Disagree		Agree		No	Yes	No	No	Yes	No	No	No	Disagree		Male	20	Sophomore / Second Year		Social Science	Yes
484	4/3/2015 16:02	1	ch	Neither agree or disagree		Disagree		Strongly agree		Strongly agree		Strongly agree		Neither agree or disagree		Strongly agree		Agree		Strongly agree		Strongly agree		Disagree		Strongly agree		Neither agree or disagree		Disagree		Neither agree or disagree		No	Yes	Yes	No	Yes	No	No	No	Neither agree or disagree		Female	28	Master		Social Sciences	No
485	4/3/2015 16:02	1	ch	Disagree		Strongly disagree		Agree		Strongly agree		Strongly agree		Neither agree or disagree		Neither agree or disagree		Neither agree or disagree		Agree		Strongly agree		Strongly disagree		Strongly agree		Strongly disagree		Strongly disagree		Strongly agree		Yes	Yes	No	No	Yes	No	No	No	Disagree		Female	20	Sophomore / Second Year		Social Sciences	No
486	4/3/2015 16:03	1	ch	Neither agree or disagree		Agree		Agree		Agree		Agree		Disagree		Agree		Agree		Neither agree or disagree		Agree		Neither agree or disagree		Strongly agree		Disagree		Disagree		Agree		No	No	Yes	No	No	No	No	No	Neither agree or disagree		Male	38	Senior / Fourth Year		Sciences	Yes
487	4/3/2015 16:09	1	ch	Agree		Neither agree or disagree		Strongly agree		Strongly agree		Agree		Disagree		Strongly agree		Neither agree or disagree		Agree		Strongly agree		Agree		Agree		Disagree		Disagree		Agree		No	Yes	Yes	No	No	No	No	No	Disagree		Female	28	PhD		Sciences	No
488	4/3/2015 16:18	1	ch	Agree		Agree		Agree		Agree		Agree		Agree		Agree		Agree		Agree		Agree		Agree		Agree		Agree		Agree		Agree		Yes	Yes	Yes	Yes	Yes	Yes	No	No	Agree		Female	31	Master		Social Sciences	Yes
489	4/3/2015 16:19	1	ch	Neither agree or disagree		Disagree		Strongly agree		Strongly agree		Strongly agree		Strongly disagree		Disagree		Agree		Strongly agree		Strongly agree		Neither agree or disagree		Strongly agree		Neither agree or disagree		Agree		Neither agree or disagree		No	Yes	No	No	Yes	No	No	No	Disagree		Male	21	Sophomore / Second Year		Social Sciences	Yes
490	4/3/2015 16:21	1	ch	Strongly agree		Strongly disagree		Strongly agree		Strongly agree		Strongly agree		Strongly disagree		Strongly agree		Strongly disagree		Strongly agree		Strongly agree		Neither agree or disagree		Strongly agree		Strongly disagree		Strongly disagree		Strongly disagree		Yes	Yes	Yes	No	Yes	No	No	No	Strongly disagree		Female	34	Senior / Fourth Year		Sciences	No
491	4/3/2015 16:25	1	ch	Agree		Disagree		Agree		Strongly agree		Agree		Disagree		Strongly agree		Neither agree or disagree		Disagree		Neither agree or disagree		Strongly disagree		Agree		Neither agree or disagree		Agree		Strongly agree		No	Yes	Yes	No	No	No	No	No	Strongly agree		Male	22	Senior / Fourth Year		Social Sciences	No
492	4/3/2015 16:27	1	ch	Agree		Strongly disagree		Strongly agree		Neither agree or disagree		Strongly agree		Agree		Agree		Disagree		Neither agree or disagree		Agree		Strongly agree		Neither agree or disagree		Neither agree or disagree		Strongly disagree		Strongly disagree		No	No	Yes	Yes	No	No	No	No	Disagree		Female	19	Freshman / First Year		Social Science	No
493	4/3/2015 16:27	1	ch	Agree		Neither agree or disagree		Agree		Agree		Agree		Agree		Strongly agree		Agree		Agree		Strongly agree		Strongly disagree		Strongly agree		Disagree		Disagree		Strongly agree		Yes	Yes	No	Yes	No	No	No	No	Neither agree or disagree		Male	45	PhD		Social Science	Yes
494	4/3/2015 16:28	1	ch	Agree		Agree		Agree		Agree		Agree		Neither agree or disagree		Strongly agree		Agree		Agree		Agree		Agree		Agree		Neither agree or disagree		Neither agree or disagree		Neither agree or disagree		No	Yes	No	No	No	No	No	No	Neither agree or disagree		Male	40	PhD		Social Sciences	Yes
495	4/3/2015 16:33	1	ch	Disagree		Strongly disagree		Agree		Disagree		Agree		Strongly disagree		Agree		Disagree		Agree		Agree		Agree		Agree		Agree		Agree		Agree		No	No	No	No	Yes	No	No	No	Disagree		Male	21	Junior / Third Year		Social Science	Yes
496	4/3/2015 16:34	1	ch	Neither agree or disagree		Agree		Neither agree or disagree		Agree		Agree		Neither agree or disagree		Strongly agree		Agree		Agree		Agree		Neither agree or disagree		Agree		Neither agree or disagree		Disagree		Agree		Yes	Yes	Yes	Yes	Yes	No	No	No	Neither agree or disagree		Male	38	Master		Sciences	No
497	4/3/2015 16:37	1	ch	Neither agree or disagree		Agree		Neither agree or disagree		Agree		Disagree		Agree		Agree		Agree		Agree		Disagree		Agree		Neither agree or disagree		Agree		Agree		Agree		No	Yes	No	No	Yes	No	No	No	Agree		Male	45	Senior / Fourth Year		Social Science	Yes
498	4/3/2015 16:37	1	ch	Agree		Disagree		Agree		Strongly agree		Agree		Neither agree or disagree		Strongly agree		Neither agree or disagree		Agree		Agree		Neither agree or disagree		Agree		Neither agree or disagree		Disagree		Agree		No	Yes	No	No	Yes	No	No	No	Neither agree or disagree		Female	22	Junior / Third Year		Sciences	Yes
499	4/3/2015 16:41	1	ch	Strongly agree		Neither agree or disagree		Strongly agree		Agree		Neither agree or disagree		Agree		Strongly agree		Neither agree or disagree		Strongly agree		Neither agree or disagree		Agree		Agree		Neither agree or disagree		Neither agree or disagree		Agree		No	Yes	No	Yes	Yes	No	No	No	Strongly agree		Female	23	Master		Sciences	No
500	4/3/2015 16:42	1	ch	Agree		Disagree		Agree		Strongly agree		Strongly agree		Disagree		Strongly agree		Disagree		Agree		Agree		Neither agree or disagree		Strongly agree		Disagree		Disagree		Strongly agree		Yes	Yes	Yes	Yes	Yes	No	No	No	Disagree		Female	28	PhD		Social Science	Yes
501	4/3/2015 16:44	1	ch	Neither agree or disagree		Disagree		Neither agree or disagree		Strongly agree		Strongly agree		Agree		Strongly agree		Agree		Agree		Strongly agree		Disagree		Strongly agree		Neither agree or disagree		Agree		Strongly agree		No	No	No	Yes	Yes	No	No	No	Neither agree or disagree		Female	22	Senior / Fourth Year		Social Science	No
502	4/3/2015 16:48	1	ch	Neither agree or disagree		Strongly disagree		Agree		Agree		Strongly agree		Disagree		Agree		Agree		Agree		Agree		Disagree		Agree		Disagree		Disagree		Agree		No	Yes	No	Yes	Yes	No	No	No	Disagree		Female	35	Master		Sciences	Yes
503	4/3/2015 16:49	1	ch	Strongly agree		Agree		Strongly agree		Strongly agree		Strongly agree		Disagree		Strongly agree		Neither agree or disagree		Neither agree or disagree		Agree		Agree		Strongly agree		Disagree		Disagree		Agree		No	Yes	No	No	Yes	No	No	Yes	Disagree		Male	20	Sophomore / Second Year		Social Sciences	Yes
504	4/3/2015 16:49	1	ch	Agree		Agree		Neither agree or disagree		Agree		Neither agree or disagree		Strongly disagree		Strongly agree		Disagree		Agree		Agree		Strongly disagree		Agree		Disagree		Disagree		Agree		Yes	Yes	Yes	No	Yes	No	No	No	Disagree		Male	37	Master		Social Sciences	No
505	4/3/2015 16:53	1	ch	Strongly agree		Neither agree or disagree		Strongly agree		Strongly agree		Agree		Disagree		Strongly agree		Agree		Disagree		Strongly agree		Strongly agree		Strongly agree		Neither agree or disagree		Neither agree or disagree		Strongly agree		Yes	Yes	No	No	Yes	No	No	No	Agree		Female	24	Master		Social Sciences	No
506	4/3/2015 16:57	1	ch	Strongly agree		Neither agree or disagree		Agree		Strongly agree		Agree		Disagree		Strongly agree		Disagree		Agree		Strongly agree		Disagree		Strongly agree		Disagree		Disagree		Strongly agree		No	No	Yes	No	Yes	No	No	No	Disagree		Female	40?	Master		Sciences	Yes
507	4/3/2015 17:03	1	ch	Agree		Neither agree or disagree		Agree		Strongly agree		Strongly agree		Neither agree or disagree		Strongly agree		Neither agree or disagree		Strongly agree		Agree		Agree		Agree		Neither agree or disagree		Neither agree or disagree		Strongly agree		No	Yes	Yes	No	Yes	No	No	No	Agree		Female	25	Master		Sciences	Yes
508	4/3/2015 17:06	1	ch	Neither agree or disagree		Strongly disagree		Agree		Agree		Agree		Neither agree or disagree		Strongly agree		Disagree		Agree		Strongly agree		Strongly disagree		Strongly agree		Disagree		Disagree		Agree		Yes	Yes	Yes	No	Yes	No	No	No	Neither agree or disagree		Female	26	Senior / Fourth Year		Art & Humanities	No
509	4/3/2015 17:10	1	ch	Agree		Neither agree or disagree		Agree		Agree		Agree		Agree		Strongly agree		Neither agree or disagree		Agree		Agree		Agree		Strongly agree		Neither agree or disagree		Neither agree or disagree		Strongly agree		No	Yes	No	No	Yes	No	No	No	Disagree		Female	21	Junior / Third Year		Social Sciences	Yes
510	4/3/2015 17:13	1	ch	Agree		Disagree		Agree		Agree		Agree		Neither agree or disagree		Strongly agree		Neither agree or disagree		Strongly agree		Agree		Agree		Agree		Neither agree or disagree		Disagree		Agree		No	Yes	Yes	No	Yes	No	No	No	Disagree		Female	20	Junior / Third Year		Sciences	Yes
511	4/3/2015 17:19	1	ch	Strongly agree		Agree		Strongly agree		Strongly agree		Strongly agree		Disagree		Strongly agree		Agree		Strongly agree		Strongly agree		Strongly agree		Strongly agree		Disagree		Disagree		Strongly agree		No	Yes	Yes	No	No	No	No	No	Disagree		Female	25	Master		Social Sciences	No
512	4/3/2015 17:20	1	ch	Neither agree or disagree		Agree		Agree		Agree		Neither agree or disagree		Strongly disagree		Neither agree or disagree		Agree		Disagree		Disagree		Agree		Agree		Agree		Agree		Agree		Yes	Yes	Yes	No	Yes	No	No	No	Agree		Female	21	Junior / Third Year		Social Science	Yes
513	4/3/2015 17:23	1	ch	Agree		Agree		Agree		Agree		Agree		Neither agree or disagree		Agree		Agree		Agree		Disagree		Neither agree or disagree		Neither agree or disagree		Neither agree or disagree		Agree		Agree		No	Yes	No	No	Yes	No	No	No	Agree		Female	20	Sophomore / Second Year		Social Science	No
514	4/3/2015 17:25	1	ch	Neither agree or disagree		Neither agree or disagree		Neither agree or disagree		Neither agree or disagree		Neither agree or disagree		Disagree		Agree		Neither agree or disagree		Agree		Agree		Neither agree or disagree		Neither agree or disagree		Neither agree or disagree		Neither agree or disagree		Neither agree or disagree		Yes	No	Yes	No	Yes	Yes	No	No	Neither agree or disagree		Female	32	Master		Social Sciences	No
515	4/3/2015 17:28	1	ch	Neither agree or disagree		Disagree		Agree		Agree		Agree		Neither agree or disagree		Agree		Agree		Agree		Agree		Neither agree or disagree		Agree		Neither agree or disagree		Agree		Neither agree or disagree		No	Yes	Yes	Yes	Yes	No	No	No	Neither agree or disagree		Male	28	Master		Sciences	Yes
516	4/3/2015 17:28	1	ch	Agree		Neither agree or disagree		Agree		Agree		Agree		Neither agree or disagree		Agree		Disagree		Agree		Agree		Disagree		Agree		Disagree		Disagree		Agree		No	Yes	Yes	No	Yes	No	No	No	Disagree		Female	23	Senior / Fourth Year		Social Science	No
517	4/3/2015 17:29	1	ch	Strongly agree		Agree		Agree		Agree		Agree		Neither agree or disagree		Strongly agree		Neither agree or disagree		Agree		Strongly agree		Agree		Agree		Neither agree or disagree		Neither agree or disagree		Agree		No	Yes	No	No	Yes	No	No	No	Neither agree or disagree		Female	27	PhD		Social Sciences	No
518	4/3/2015 17:38	1	ch	Neither agree or disagree		Neither agree or disagree		Agree		Agree		Agree		Disagree		Agree		Neither agree or disagree		Neither agree or disagree		Agree		Neither agree or disagree		Agree		Disagree		Disagree		Neither agree or disagree		Yes	No	Yes	No	Yes	No	No	No	Agree		Female	46	Senior / Fourth Year		Sciences	Yes
519	4/3/2015 17:39	1	ch	Strongly agree		Neither agree or disagree		Agree		Agree		Agree		Disagree		Strongly agree		Agree		Agree		Strongly agree		Agree		Agree		Disagree		Neither agree or disagree		Agree		Yes	Yes	Yes	No	Yes	No	No	No	Agree		Female	26	Master		Social Sciences	Yes
520	4/3/2015 17:45	1	ch	Agree		Neither agree or disagree		Agree		Agree		Agree		Disagree		Agree		Neither agree or disagree		Agree		Agree		Neither agree or disagree		Agree		Disagree		Disagree		Agree		No	Yes	No	No	Yes	No	No	No	Disagree		Male	24	Master		Social Sciences	Yes
521	4/3/2015 17:45	1	ch	Disagree		Agree		Agree		Agree		Agree		Disagree		Agree		Disagree		Agree		Agree		Disagree		Agree		Disagree		Disagree		Agree		No	No	Yes	No	Yes	No	No	No	Disagree		Male	27	Senior / Fourth Year		Sciences	No
522	4/3/2015 17:46	1	ch	Agree		Disagree		Agree		Agree		Agree		Disagree		Agree		Neither agree or disagree		Agree		Agree		Disagree		Agree		Disagree		Disagree		Agree		Yes	Yes	Yes	No	Yes	No	No	No	Disagree		Male	30	Senior / Fourth Year		Sciences	No
523	4/3/2015 17:53	1	ch	Neither agree or disagree		Neither agree or disagree		Agree		Neither agree or disagree		Agree		Neither agree or disagree		Agree		Neither agree or disagree		Agree		Strongly agree		Agree		Agree		Agree		Neither agree or disagree		Agree		Yes	Yes	No	No	Yes	No	No	No	Neither agree or disagree		Male	22	Senior / Fourth Year		Social Sciences	Yes
524	4/3/2015 18:12	1	ch	Agree		Strongly disagree		Strongly agree		Strongly agree		Strongly agree		Neither agree or disagree		Strongly agree		Agree		Agree		Strongly agree		Disagree		Agree		Disagree		Disagree		Strongly agree		No	Yes	Yes	No	No	No	No	No	Neither agree or disagree		Female	24	Master		Social Sciences	Yes
525	4/3/2015 18:14	1	ch	Agree		Disagree		Agree		Agree		Agree		Disagree		Strongly agree		Disagree		Agree		Strongly agree		Neither agree or disagree		Strongly agree		Disagree		Disagree		Agree		No	No	Yes	No	No	No	No	No	Agree		Male	35	Master		Social Sciences	No
526	4/3/2015 18:16	1	ch	Strongly agree		Neither agree or disagree		Strongly agree		Strongly agree		Strongly agree		Disagree		Agree		Neither agree or disagree		Agree		Strongly agree		Neither agree or disagree		Strongly agree		Neither agree or disagree		Neither agree or disagree		Disagree		No	Yes	Yes	No	No	No	No	No	Agree		Male	38	PhD		Sciences	Yes
527	4/3/2015 18:17	1	ch	Neither agree or disagree		Disagree		Agree		Agree		Agree		Neither agree or disagree		Strongly agree		Disagree		Agree		Agree		Neither agree or disagree		Disagree		Disagree		Disagree		Agree		No	Yes	No	No	No	No	No	No	Neither agree or disagree		Female	23	Senior / Fourth Year		Art & Humanities	No
528	4/3/2015 18:20	1	ch	Strongly agree		Neither agree or disagree		Agree		Strongly agree		Agree		Agree		Agree		Neither agree or disagree		Agree		Strongly agree		Neither agree or disagree		Strongly agree		Neither agree or disagree		Disagree		Disagree		No	Yes	No	No	Yes	No	No	No	Neither agree or disagree		Male	24	Master		Sciences	No
529	4/3/2015 18:20	1	ch	Strongly agree		Disagree		Strongly agree		Strongly agree		Strongly agree		Strongly disagree		Strongly agree		Disagree		Neither agree or disagree		Neither agree or disagree		Strongly disagree		Strongly agree		Disagree		Strongly disagree		Strongly agree		No	Yes	No	No	Yes	No	No	No	Disagree		Female	20	Sophomore / Second Year		Social Sciences	Yes
530	4/3/2015 18:23	1	ch	Agree		Neither agree or disagree		Agree		Agree		Agree		Agree		Neither agree or disagree		Neither agree or disagree		Agree		Strongly agree		Strongly agree		Neither agree or disagree		Neither agree or disagree		Neither agree or disagree		Disagree		No	Yes	Yes	No	No	No	No	No	Agree		Male	24	Master		Sciences	Yes
531	4/3/2015 18:29	1	ch	Agree		Disagree		Strongly agree		Strongly agree		Agree		Strongly disagree		Strongly agree		Neither agree or disagree		Agree		Strongly agree		Strongly disagree		Strongly agree		Neither agree or disagree		Disagree		Agree		No	Yes	No	No	Yes	No	No	No	Disagree		Female	20	Sophomore / Second Year		Sciences	No
532	4/3/2015 18:31	1	ch	Agree		Neither agree or disagree		Agree		Agree		Neither agree or disagree		Agree		Agree		Neither agree or disagree		Agree		Agree		Neither agree or disagree		Agree		Disagree		Disagree		Agree		No	Yes	Yes	Yes	Yes	No	No	No	Disagree		Female	28	Master		Sciences	No
533	4/3/2015 18:32	1	ch	Agree		Disagree		Neither agree or disagree		Strongly agree		Agree		Disagree		Agree		Disagree		Agree		Agree		Agree		Agree		Neither agree or disagree		Neither agree or disagree		Agree		No	No	Yes	No	Yes	No	No	No	Neither agree or disagree		Female	20	Sophomore / Second Year		Social Sciences	Yes
534	4/3/2015 18:35	1	ch	Strongly agree		Disagree		Strongly agree		Strongly agree		Strongly agree		Neither agree or disagree		Strongly agree		Strongly disagree		Neither agree or disagree		Strongly agree		Disagree		Strongly agree		Strongly disagree		Strongly disagree		Strongly agree		No	Yes	No	No	Yes	No	No	No	Strongly disagree		Female	20	Sophomore / Second Year		Social Science	Yes
535	4/3/2015 18:46	1	ch	Agree		Disagree		Agree		Agree		Agree		Disagree		Strongly agree		Neither agree or disagree		Agree		Agree		Agree		Strongly agree		Neither agree or disagree		Disagree		Disagree		No	Yes	No	No	Yes	No	No	No	Disagree		Female	21	Junior / Third Year		Sciences	Yes
536	4/3/2015 18:50	1	ch	Strongly agree		Agree		Strongly agree		Strongly agree		Strongly agree		Disagree		Strongly agree		Strongly disagree		Strongly agree		Strongly agree		Disagree		Strongly agree		Disagree		Disagree		Strongly agree		Yes	No	No	No	Yes	No	No	No	Strongly agree		Female	32	Senior / Fourth Year		Social Sciences	Yes
537	4/3/2015 18:51	1	ch	Agree		Disagree		Agree		Strongly agree		Agree		Neither agree or disagree		Strongly agree		Disagree		Agree		Agree		Neither agree or disagree		Agree		Neither agree or disagree		Neither agree or disagree		Neither agree or disagree		No	Yes	No	No	No	No	No	No	Neither agree or disagree		Female	23	Junior / Third Year		Social Science	No
538	4/3/2015 18:59	1	ch	Strongly agree		Disagree		Agree		Agree		Agree		Disagree		Neither agree or disagree		Agree		Neither agree or disagree		Agree		Agree		Agree		Disagree		Neither agree or disagree		Agree		No	Yes	No	No	Yes	No	No	No	Neither agree or disagree		Female	20	Sophomore / Second Year		Social Sciences	No
539	4/3/2015 19:00	1	ch	Agree		Neither agree or disagree		Agree		Strongly agree		Neither agree or disagree		Neither agree or disagree		Strongly agree		Neither agree or disagree		Strongly agree		Strongly agree		Disagree		Strongly agree		Neither agree or disagree		Neither agree or disagree		Strongly agree		No	Yes	No	No	Yes	No	No	No	Neither agree or disagree		Female	22	Senior / Fourth Year		Sciences	No
540	4/3/2015 19:03	1	ch	Agree		Disagree		Neither agree or disagree		Agree		Agree		Neither agree or disagree		Strongly agree		Neither agree or disagree		Agree		Agree		Neither agree or disagree		Agree		Neither agree or disagree		Neither agree or disagree		Agree		No	Yes	No	No	Yes	No	No	No	Disagree		Female	24	Master		Social Sciences	No
541	4/3/2015 19:07	1	ch	Agree		Disagree		Strongly agree		Agree		Agree		Disagree		Agree		Disagree		Agree		Strongly agree		Disagree		Agree		Disagree		Disagree		Strongly agree		No	Yes	Yes	No	Yes	No	No	No	Disagree		Female	20	Junior / Third Year		Sciences	No
542	4/3/2015 19:10	1	ch	Neither agree or disagree		Strongly disagree		Strongly agree		Neither agree or disagree		Strongly agree		Neither agree or disagree		Strongly agree		Strongly agree		Strongly agree		Strongly agree		Strongly agree		Strongly agree		Strongly disagree		Strongly disagree		Strongly disagree		No	Yes	No	No	Yes	No	No	No	Strongly disagree		Male	22	Senior / Fourth Year		Sciences	Yes
543	4/3/2015 19:31	1	ch	Agree		Disagree		Agree		Agree		Agree		Agree		Agree		Disagree		Agree		Agree		Neither agree or disagree		Agree		Disagree		Disagree		Agree		Yes	Yes	No	No	No	No	No	No	Disagree		Female	37	PhD		Social Sciences	Yes
544	4/3/2015 20:09	1	ch	Agree		Agree		Agree		Agree		Agree		Agree		Agree		Agree		Agree		Agree		Agree		Agree		Disagree		Disagree		Agree		No	Yes	No	Yes	Yes	No	No	No	Disagree		Female	25	Master		Art & Humanities	Yes
545	4/3/2015 20:14	1	ch	Agree		Neither agree or disagree		Agree		Strongly agree		Agree		Neither agree or disagree		Strongly agree		Neither agree or disagree		Agree		Strongly agree		Agree		Strongly agree		Disagree		Disagree		Agree		No	No	No	Yes	Yes	No	No	No	Disagree		Male	22	Senior / Fourth Year		Sciences	No
546	4/3/2015 20:21	1	ch	Agree		Disagree		Agree		Agree		Agree		Neither agree or disagree		Disagree		Disagree		Agree		Agree		Neither agree or disagree		Agree		Disagree		Disagree		Agree		Yes	No	No	No	No	No	No	No	Neither agree or disagree		Male	37	PhD		Social Sciences	Yes
547	4/3/2015 20:23	1	ch	Disagree		Strongly disagree		Strongly agree		Strongly agree		Strongly agree		Strongly disagree		Neither agree or disagree		Strongly disagree		Neither agree or disagree		Strongly agree		Disagree		Strongly agree		Strongly disagree		Strongly disagree		Strongly agree		Yes	No	No	No	No	No	No	No	Strongly disagree		Male	14	Freshman / First Year		Social Science	Yes
548	4/3/2015 20:25	1	ch	Agree		Disagree		Agree		Disagree		Agree		Agree		Agree		Disagree		Strongly disagree		Strongly agree		Strongly disagree		Agree		Strongly agree		Neither agree or disagree		Strongly agree		Yes	No	No	No	Yes	Yes	No	No	Neither agree or disagree		Female	27	Senior / Fourth Year		Art & Humanities	Yes
549	4/3/2015 20:33	1	ch	Agree		Agree		Neither agree or disagree		Agree		Agree		Disagree		Strongly agree		Neither agree or disagree		Agree		Agree		Neither agree or disagree		Agree		Neither agree or disagree		Disagree		Agree		No	Yes	No	No	Yes	No	No	No	Neither agree or disagree		Female	26	Master		Sciences	No
550	4/3/2015 20:34	1	ch	Strongly agree		Strongly disagree		Strongly agree		Strongly agree		Strongly agree		Neither agree or disagree		Strongly disagree		Neither agree or disagree		Strongly agree		Strongly agree		Strongly agree		Strongly agree		Strongly disagree		Strongly disagree		Strongly agree		No	No	No	No	Yes	No	Yes	No	Strongly agree		Male	47	???		Social Sciences	No
551	4/3/2015 20:37	1	ch	Disagree		Strongly disagree		Agree		Agree		Strongly agree		Disagree		Strongly agree		Neither agree or disagree		Disagree		Agree		Neither agree or disagree		Agree		Disagree		Disagree		Agree		Yes	No	No	No	Yes	No	No	No	Neither agree or disagree		Female	27	Senior / Fourth Year		Art & Humanities	No
552	4/3/2015 20:46	1	ch	Strongly agree		Neither agree or disagree		Strongly agree		Strongly agree		Strongly agree		Disagree		Strongly agree		Neither agree or disagree		Strongly agree		Strongly agree		Disagree		Strongly agree		Disagree		Disagree		Strongly agree		Yes	Yes	Yes	Yes	Yes	No	No	No	Neither agree or disagree		Female	37	PhD		Sciences	No
553	4/3/2015 20:49	1	ch	Disagree		Strongly disagree		Agree		Agree		Agree		Disagree		Strongly agree		Strongly disagree		Disagree		Strongly agree		Disagree		Agree		Disagree		Disagree		Strongly agree		No	Yes	Yes	No	Yes	No	No	No	Agree		Female	20	Junior / Third Year		Social Science	No
554	4/3/2015 20:51	1	ch	Strongly agree		Neither agree or disagree		Strongly agree		Agree		Agree		Neither agree or disagree		Strongly agree		Disagree		Strongly agree		Strongly agree		Agree		Agree		Neither agree or disagree		Neither agree or disagree		Agree		Yes	Yes	No	Yes	Yes	No	No	No	Neither agree or disagree		Female	30	PhD		Art & Humanities	No
555	4/3/2015 21:07	1	ch	Agree		Neither agree or disagree		Strongly agree		Strongly agree		Strongly agree		Disagree		Agree		Disagree		Neither agree or disagree		Strongly agree		Neither agree or disagree		Strongly agree		Strongly disagree		Strongly disagree		Strongly agree		Yes	Yes	Yes	No	Yes	No	No	No	Agree		Female	28	Master		Social Science	Yes
556	4/3/2015 21:08	1	ch	Strongly disagree		Strongly disagree		Strongly disagree		Neither agree or disagree		Disagree		Agree		Agree		Neither agree or disagree		Disagree		Agree		Strongly agree		Disagree		Disagree		Neither agree or disagree		Neither agree or disagree		No	No	No	No	Yes	No	No	No	Disagree		Female	31	Senior / Fourth Year		Art & Humanities	Yes
557	4/3/2015 21:27	1	ch	Neither agree or disagree		Neither agree or disagree		Strongly agree		Strongly agree		Strongly agree		Neither agree or disagree		Agree		Neither agree or disagree		Agree		Strongly agree		Neither agree or disagree		Agree		Neither agree or disagree		Disagree		Disagree		No	No	Yes	No	No	No	No	No	Neither agree or disagree		Male	23	Senior / Fourth Year		Art & Humanities	No
558	4/3/2015 21:36	1	ch	Agree		Disagree		Agree		Agree		Agree		Disagree		Agree		Disagree		Agree		Agree		Disagree		Agree		Disagree		Disagree		Agree		Yes	Yes	Yes	No	Yes	No	No	No	Disagree		Female	21	Junior / Third Year		Social Sciences	Yes
559	4/3/2015 21:37	1	ch	Neither agree or disagree		Neither agree or disagree		Agree		Agree		Agree		Neither agree or disagree		Agree		Disagree		Agree		Agree		Neither agree or disagree		Agree		Disagree		Disagree		Agree		No	Yes	No	No	Yes	No	No	No	Neither agree or disagree		Female	22	Junior / Third Year		Social Science	Yes
560	4/3/2015 21:39	1	ch	Agree		Neither agree or disagree		Agree		Neither agree or disagree		Disagree		Disagree		Agree		Agree		Agree		Neither agree or disagree		Disagree		Agree		Neither agree or disagree		Neither agree or disagree		Agree		Yes	Yes	No	No	No	No	No	No	Neither agree or disagree		Male	40	Senior / Fourth Year		Sciences	Yes
561	4/3/2015 21:42	1	ch	Agree		Neither agree or disagree		Agree		Agree		Agree		Agree		Agree		Agree		Agree		Agree		Agree		Agree		Neither agree or disagree		Neither agree or disagree		Agree		Yes	Yes	Yes	Yes	Yes	No	No	No	Disagree		Female	36	Master		Sciences	Yes
562	4/3/2015 21:45	1	ch	Agree		Agree		Neither agree or disagree		Disagree		Disagree		Strongly agree		Agree		Agree		Agree		Agree		Neither agree or disagree		Agree		Neither agree or disagree		Disagree		Disagree		No	Yes	No	No	No	No	No	No	Neither agree or disagree		Female	42	PhD		Sciences	Yes
563	4/3/2015 21:49	1	ch	Agree		Neither agree or disagree		Agree		Agree		Agree		Disagree		Agree		Agree		Agree		Agree		Disagree		Agree		Disagree		Neither agree or disagree		Agree		No	Yes	Yes	No	No	No	No	No	Agree		Female	21	Junior / Third Year		Social Sciences	Yes
564	4/3/2015 21:51	1	ch	Strongly agree		Disagree		Strongly agree		Strongly agree		Strongly agree		Strongly disagree		Strongly disagree		Neither agree or disagree		Agree		Strongly agree		Strongly agree		Strongly agree		Strongly disagree		Strongly disagree		Strongly agree		No	Yes	No	No	No	No	No	No	Disagree		Female	25	Senior / Fourth Year		Sciences	No
565	4/3/2015 21:58	1	ch	Agree		Agree		Agree		Agree		Disagree		Agree		Agree		Agree		Agree		Disagree		Neither agree or disagree		Agree		Disagree		Agree		Agree		No	No	Yes	No	Yes	No	No	No	Agree		Female	23	Senior / Fourth Year		Social Sciences	No
566	4/3/2015 22:07	1	ch	Neither agree or disagree		Agree		Agree		Agree		Agree		Agree		Agree		Neither agree or disagree		Agree		Neither agree or disagree		Neither agree or disagree		Disagree		Agree		Neither agree or disagree		Neither agree or disagree		No	No	No	No	Yes	No	No	No	Agree		Female	49	Junior / Third Year		Art & Humanities	Yes
567	4/3/2015 22:14	1	ch	Agree		Agree		Agree		Agree		Disagree		Agree		Agree		Neither agree or disagree		Agree		Agree		Disagree		Agree		Neither agree or disagree		Disagree		Disagree		No	No	No	No	Yes	No	No	No	Disagree		Female	37	Senior / Fourth Year		Art & Humanities	Yes
568	4/3/2015 22:19	1	ch	Agree		Neither agree or disagree		Agree		Strongly agree		Strongly agree		Disagree		Agree		Disagree		Agree		Strongly agree		Agree		Agree		Neither agree or disagree		Disagree		Disagree		Yes	Yes	Yes	No	Yes	No	No	No	Agree		Male	26	Senior / Fourth Year		Social Science	No
569	4/3/2015 22:23	1	ch	Neither agree or disagree		Neither agree or disagree		Agree		Agree		Agree		Disagree		Strongly agree		Agree		Agree		Agree		Disagree		Agree		Disagree		Strongly disagree		Disagree		Yes	Yes	No	No	Yes	No	No	No	Disagree		Male	35	PhD		Social Sciences	No
570	4/3/2015 22:29	1	ch	Disagree		Neither agree or disagree		Disagree		Neither agree or disagree		Disagree		Disagree		Agree		Agree		Agree		Disagree		Disagree		Disagree		Neither agree or disagree		Disagree		Agree		Yes	Yes	No	No	Yes	No	No	No	Disagree		Male	24	Junior / Third Year		Social Science	Yes
571	4/3/2015 22:39	1	ch	Neither agree or disagree		Neither agree or disagree		Agree		Agree		Agree		Disagree		Agree		Neither agree or disagree		Agree		Agree		Neither agree or disagree		Agree		Disagree		Neither agree or disagree		Agree		Yes	No	Yes	No	Yes	No	No	No	Neither agree or disagree		Female	24	Master		Social Science	Yes
572	4/3/2015 22:55	1	ch	Neither agree or disagree		Neither agree or disagree		Agree		Agree		Agree		Disagree		Neither agree or disagree		Neither agree or disagree		Neither agree or disagree		Agree		Neither agree or disagree		Neither agree or disagree		Neither agree or disagree		Neither agree or disagree		Neither agree or disagree		No	Yes	No	No	Yes	No	No	No	Neither agree or disagree		Male	21	Junior / Third Year		Social Science	Yes
573	4/3/2015 23:08	1	ch	Neither agree or disagree		Disagree		Neither agree or disagree		Neither agree or disagree		Neither agree or disagree		Neither agree or disagree		Strongly agree		Neither agree or disagree		Agree		Neither agree or disagree		Disagree		Neither agree or disagree		Neither agree or disagree		Neither agree or disagree		Neither agree or disagree		No	No	No	No	Yes	No	No	No	Strongly disagree		Female	22	Junior / Third Year		Social Science	Yes
574	4/3/2015 23:09	1	ch	Strongly agree		Neither agree or disagree		Agree		Strongly agree		Strongly agree		Disagree		Strongly agree		Disagree		Strongly agree		Strongly agree		Strongly disagree		Strongly agree		Disagree		Strongly disagree		Strongly disagree		No	Yes	Yes	No	Yes	No	No	No	Neither agree or disagree		Female	26	Master		Social Sciences	Yes
575	4/3/2015 23:14	1	ch	Agree		Agree		Neither agree or disagree		Agree		Neither agree or disagree		Agree		Agree		Strongly agree		Neither agree or disagree		Strongly agree		Neither agree or disagree		Strongly agree		Disagree		Disagree		Agree		No	No	No	No	Yes	No	No	No	Neither agree or disagree		Male	40	PhD		Social Science	Yes
576	4/3/2015 23:21	1	ch	Strongly agree		Neither agree or disagree		Agree		Strongly agree		Strongly agree		Disagree		Disagree		Disagree		Agree		Strongly agree		Strongly disagree		Agree		Strongly disagree		Strongly disagree		Strongly agree		No	Yes	No	No	Yes	No	No	No	Strongly disagree		Female	23	Senior / Fourth Year		Sciences	No
577	4/3/2015 23:21	1	ch	Strongly agree		Neither agree or disagree		Strongly agree		Strongly agree		Strongly agree		Disagree		Strongly agree		Neither agree or disagree		Neither agree or disagree		Neither agree or disagree		Strongly disagree		Strongly agree		Neither agree or disagree		Neither agree or disagree		Strongly disagree		No	Yes	No	No	Yes	No	No	No	Agree		Female	21	Sophomore / Second Year		Social Science	No
578	4/3/2015 23:22	1	ch	Strongly agree		Agree		Agree		Neither agree or disagree		Neither agree or disagree		Agree		Strongly agree		Neither agree or disagree		Strongly agree		Agree		Disagree		Agree		Disagree		Disagree		Agree		No	No	No	No	Yes	No	No	No	Disagree		Female	23	Senior / Fourth Year		Social Science	Yes
579	4/3/2015 23:56	1	ch	Agree		Neither agree or disagree		Agree		Agree		Agree		Agree		Agree		Agree		Agree		Agree		Neither agree or disagree		Agree		Neither agree or disagree		Disagree		Agree		No	Yes	Yes	No	Yes	No	No	No	Neither agree or disagree		Female	45	Senior / Fourth Year		Sciences	Yes
580	4/4/2015 0:33	1	ch	Strongly agree		Strongly disagree		Strongly agree		Strongly agree		Strongly agree		Strongly agree		Strongly agree		Strongly disagree		Strongly agree		Strongly agree		Neither agree or disagree		Strongly agree		Strongly disagree		Strongly disagree		Strongly disagree		No	Yes	Yes	Yes	No	No	No	No	Disagree		Male	22	Senior / Fourth Year		Social Sciences	No
581	4/4/2015 0:39	1	ch	Strongly agree		Neither agree or disagree		Agree		Agree		Agree		Agree		Agree		Neither agree or disagree		Agree		Strongly agree		Strongly disagree		Agree		Disagree		Neither agree or disagree		Agree		Yes	Yes	No	No	Yes	No	No	No	Neither agree or disagree		Female	36	Master		Sciences	Yes
582	4/4/2015 1:21	1	ch	Strongly agree		Disagree		Strongly agree		Strongly agree		Strongly agree		Agree		Strongly agree		Disagree		Agree		Agree		Agree		Agree		Neither agree or disagree		Disagree		Neither agree or disagree		No	Yes	Yes	Yes	Yes	No	No	No	Agree		Male	24	Master		Art & Humanities	No
583	4/4/2015 2:18	1	ch	Agree		Agree		Agree		Agree		Agree		Disagree		Neither agree or disagree		Disagree		Agree		Strongly agree		Disagree		Strongly agree		Disagree		Neither agree or disagree		Neither agree or disagree		No	No	No	No	Yes	No	No	No	Disagree		Male	27	Senior / Fourth Year		Social Science	No
584	4/4/2015 7:25	1	ch	Neither agree or disagree		Disagree		Strongly agree		Strongly agree		Strongly agree		Neither agree or disagree		Agree		Disagree		Agree		Strongly agree		Agree		Strongly agree		Disagree		Disagree		Strongly agree		Yes	Yes	Yes	No	Yes	No	No	No	Agree		Male	24	Junior / Third Year		Sciences	Yes
585	4/4/2015 7:29	1	ch	Agree		Disagree		Agree		Agree		Agree		Neither agree or disagree		Agree		Disagree		Agree		Agree		Neither agree or disagree		Agree		Disagree		Disagree		Disagree		No	Yes	No	No	Yes	No	No	No	Neither agree or disagree		Female	23	Senior / Fourth Year		Social Science	Yes
586	4/4/2015 7:48	1	ch	Agree		Neither agree or disagree		Strongly agree		Strongly agree		Strongly agree		Strongly disagree		Strongly agree		Strongly disagree		Strongly agree		Strongly agree		Neither agree or disagree		Strongly agree		Neither agree or disagree		Strongly disagree		Strongly agree		No	Yes	No	No	Yes	No	No	No	Neither agree or disagree		Female	49	Master		Sciences	Yes
587	4/4/2015 8:03	1	ch	Neither agree or disagree		Neither agree or disagree		Strongly agree		Strongly agree		Strongly agree		Strongly disagree		Strongly agree		Disagree		Strongly agree		Strongly agree		Disagree		Strongly agree		Strongly disagree		Strongly disagree		Strongly disagree		No	Yes	Yes	No	No	No	No	No	Strongly disagree		Female	23	Master		Social Science	No
588	4/4/2015 8:16	1	ch	Strongly agree		Disagree		Strongly agree		Strongly agree		Strongly agree		Strongly agree		Strongly agree		Neither agree or disagree		Strongly agree		Strongly agree		Neither agree or disagree		Strongly agree		Neither agree or disagree		Disagree		Strongly agree		No	Yes	Yes	No	No	No	No	No	Neither agree or disagree		Male	49	Master		Sciences	Yes
589	4/4/2015 8:57	1	ch	Disagree		Strongly disagree		Agree		Strongly agree		Strongly agree		Strongly disagree		Agree		Disagree		Strongly agree		Strongly agree		Strongly disagree		Neither agree or disagree		Neither agree or disagree		Strongly disagree		Strongly agree		Yes	Yes	Yes	No	Yes	Yes	No	No	Disagree		Female	21	Junior / Third Year		Sciences	Yes
590	4/4/2015 9:06	1	ch	Strongly agree		Disagree		Agree		Strongly agree		Agree		Neither agree or disagree		Strongly agree		Neither agree or disagree		Agree		Disagree		Agree		Agree		Disagree		Disagree		Agree		No	Yes	Yes	Yes	Yes	No	No	No	Neither agree or disagree		Female	22	Senior / Fourth Year		Social Sciences	Yes
591	4/4/2015 9:11	1	ch	Neither agree or disagree		Disagree		Agree		Agree		Strongly agree		Disagree		Neither agree or disagree		Neither agree or disagree		Agree		Agree		Disagree		Strongly agree		Disagree		Disagree		Neither agree or disagree		No	No	Yes	No	Yes	No	No	No	Neither agree or disagree		Female	20	Junior / Third Year		Social Science	Yes
592	4/4/2015 11:30	1	ch	Agree		Neither agree or disagree		Agree		Agree		Agree		Neither agree or disagree		Agree		Neither agree or disagree		Agree		Agree		Agree		Agree		Neither agree or disagree		Agree		Neither agree or disagree		No	Yes	Yes	No	No	No	No	No	Neither agree or disagree		Female	23	Senior / Fourth Year		Social Sciences	Yes
593	4/4/2015 11:34	1	ch	Strongly agree		Neither agree or disagree		Strongly agree		Agree		Strongly agree		Neither agree or disagree		Strongly agree		Neither agree or disagree		Strongly agree		Strongly agree		Neither agree or disagree		Strongly agree		Neither agree or disagree		Neither agree or disagree		Strongly agree		No	No	No	No	Yes	Yes	No	No	Agree		Female	21	Junior / Third Year		Sciences	No
594	4/4/2015 12:20	1	ch	Neither agree or disagree		Agree		Disagree		Neither agree or disagree		Neither agree or disagree		Disagree		Agree		Agree		Disagree		Agree		Agree		Agree		Disagree		Disagree		Agree		No	Yes	No	No	No	No	No	No	Disagree		Female	22	Senior / Fourth Year		Social Sciences	Yes
595	4/4/2015 13:05	1	ch	Strongly agree		Disagree		Agree		Agree		Agree		Neither agree or disagree		Strongly agree		Neither agree or disagree		Agree		Strongly agree		Disagree		Agree		Agree		Disagree		Disagree		No	Yes	No	No	Yes	No	No	No	Disagree		Male	26	Master		Social Sciences	Yes
596	4/4/2015 13:25	1	ch	Agree		Neither agree or disagree		Strongly agree		Strongly agree		Agree		Neither agree or disagree		Strongly agree		Neither agree or disagree		Strongly agree		Strongly agree		Disagree		Strongly agree		Strongly agree		Disagree		Strongly agree		No	Yes	No	No	No	No	No	No	Neither agree or disagree		Male	22	Senior / Fourth Year		Social Sciences	No
597	4/4/2015 13:32	1	ch	Strongly agree		Neither agree or disagree		Strongly agree		Strongly agree		Strongly agree		Strongly disagree		Strongly agree		Neither agree or disagree		Strongly agree		Strongly agree		Disagree		Strongly agree		Strongly agree		Disagree		Strongly agree		No	Yes	Yes	No	No	No	No	No	Neither agree or disagree		Male	23	Senior / Fourth Year		Social Sciences	No
598	4/4/2015 13:34	1	ch	Neither agree or disagree		Disagree		Agree		Agree		Agree		Disagree		Strongly agree		Neither agree or disagree		Agree		Agree		Agree		Agree		Disagree		Neither agree or disagree		Agree		No	Yes	Yes	No	Yes	No	No	No	Strongly agree		Female	22	Senior / Fourth Year		Social Sciences	No
599	4/4/2015 13:34	1	ch	Neither agree or disagree		Disagree		Agree		Agree		Agree		Disagree		Strongly agree		Neither agree or disagree		Agree		Agree		Agree		Agree		Disagree		Neither agree or disagree		Agree		No	Yes	Yes	No	Yes	No	No	No	Strongly agree		Female	22	Senior / Fourth Year		Social Sciences	No
600	4/4/2015 14:06	1	ch	Agree		Agree		Agree		Agree		Agree		Strongly disagree		Agree		Neither agree or disagree		Agree		Agree		Disagree		Neither agree or disagree		Neither agree or disagree		Neither agree or disagree		Neither agree or disagree		No	No	No	Yes	Yes	Yes	No	No	Neither agree or disagree		Male	22	Junior / Third Year		Sciences	No
601	4/4/2015 18:08	1	ch	Agree		Disagree		Strongly agree		Strongly agree		Strongly agree		Agree		Strongly agree		Disagree		Agree		Agree		Disagree		Agree		Disagree		Neither agree or disagree		Neither agree or disagree		Yes	No	No	Yes	Yes	No	No	No	Neither agree or disagree		Female	38	Master		Sciences	No
602	4/4/2015 20:30	1	ch	Agree		Neither agree or disagree		Agree		Agree		Agree		Agree		Agree		Neither agree or disagree		Agree		Agree		Agree		Agree		Neither agree or disagree		Neither agree or disagree		Agree		No	Yes	No	Yes	Yes	No	No	No	Neither agree or disagree		Female	24	Master		Social Science	Yes
603	4/4/2015 20:37	1	ch	Neither agree or disagree		Neither agree or disagree		Neither agree or disagree		Disagree		Neither agree or disagree		Disagree		Agree		Neither agree or disagree		Neither agree or disagree		Neither agree or disagree		Agree		Agree		Neither agree or disagree		Neither agree or disagree		Neither agree or disagree		Yes	Yes	No	No	No	No	No	No	Neither agree or disagree		Male	23	Master		Social Sciences	No
604	4/4/2015 21:56	1	ch	Neither agree or disagree		Strongly disagree		Strongly agree		Strongly agree		Strongly agree		Strongly disagree		Strongly agree		Strongly disagree		Strongly agree		Strongly agree		Strongly disagree		Strongly agree		Strongly disagree		Strongly disagree		Strongly disagree		Yes	Yes	Yes	No	Yes	Yes	No	No	Strongly disagree		Male	23	Senior / Fourth Year		Sciences	No
605	4/4/2015 22:27	1	ch	Strongly disagree		Disagree		Strongly agree		Strongly agree		Strongly agree		Neither agree or disagree		Strongly agree		Neither agree or disagree		Strongly agree		Strongly agree		Strongly agree		Strongly agree		Strongly disagree		Disagree		Disagree		Yes	Yes	Yes	No	Yes	Yes	No	No	Neither agree or disagree		Male	32	PhD		Social Sciences	Yes
606	4/4/2015 22:32	1	ch	Agree		Disagree		Agree		Agree		Agree		Agree		Agree		Disagree		Agree		Strongly agree		Disagree		Strongly agree		Disagree		Disagree		Agree		No	Yes	No	No	Yes	No	No	No	Disagree		Male	33	Master		Social Science	Yes
607	4/5/2015 0:01	1	ch	Strongly disagree		Agree		Neither agree or disagree		Neither agree or disagree		Neither agree or disagree		Agree		Strongly agree		Neither agree or disagree		Agree		Strongly agree		Strongly agree		Neither agree or disagree		Neither agree or disagree		Neither agree or disagree		Disagree		Yes	No	No	Yes	No	No	No	No	Neither agree or disagree		Female	30	Master		Social Science	Yes
608	4/5/2015 0:07	1	ch	Neither agree or disagree		Disagree		Agree		Neither agree or disagree		Strongly agree		Disagree		Agree		Neither agree or disagree		Strongly agree		Agree		Disagree		Neither agree or disagree		Disagree		Disagree		Neither agree or disagree		No	Yes	No	No	Yes	No	No	No	Agree		Male	19	Freshman / First Year		Sciences	Yes
609	4/5/2015 10:43	1	ch	Strongly disagree		Neither agree or disagree		Strongly agree		Strongly agree		Strongly agree		Disagree		Strongly agree		Strongly agree		Strongly agree		Strongly agree		Agree		Strongly agree		Disagree		Disagree		Strongly agree		No	Yes	No	Yes	Yes	No	No	No	Neither agree or disagree		Female	54	Senior / Fourth Year		Art & Humanities	Yes
610	4/5/2015 10:45	1	ch	Strongly disagree		Neither agree or disagree		Strongly agree		Strongly agree		Strongly agree		Disagree		Strongly agree		Strongly agree		Strongly agree		Strongly agree		Agree		Strongly agree		Disagree		Disagree		Strongly agree		No	Yes	No	Yes	Yes	No	No	No	Neither agree or disagree		Female	54	Senior / Fourth Year		Art & Humanities	Yes
611	4/5/2015 10:47	1	ch	Agree		Neither agree or disagree		Agree		Agree		Agree		Disagree		Agree		Disagree		Agree		Agree		Disagree		Agree		Disagree		Disagree		Agree		No	Yes	Yes	No	No	No	No	No	Neither agree or disagree		Female	23	Senior / Fourth Year		Social Sciences	No
612	4/5/2015 21:59	1	ch	Agree		Neither agree or disagree		Strongly agree		Strongly agree		Strongly agree		Disagree		Strongly agree		Disagree		Agree		Disagree		Neither agree or disagree		Strongly agree		Disagree		Neither agree or disagree		Strongly agree		No	Yes	No	No	Yes	No	No	No	Neither agree or disagree		Female	26	PhD		Social Sciences	No
613	4/5/2015 22:26	1	ch	Strongly agree		Strongly disagree		Strongly agree		Strongly agree		Strongly agree		Strongly disagree		Strongly agree		Neither agree or disagree		Strongly agree		Strongly agree		Strongly disagree		Strongly agree		Strongly disagree		Strongly disagree		Strongly agree		Yes	Yes	Yes	Yes	Yes	No	No	No	Strongly agree		Female	21	Junior / Third Year		Social Sciences	Yes
614	4/5/2015 22:33	1	ch	Agree		Disagree		Strongly agree		Strongly agree		Strongly agree		Neither agree or disagree		Strongly agree		Neither agree or disagree		Agree		Strongly agree		Neither agree or disagree		Strongly agree		Disagree		Disagree		Strongly agree		No	Yes	Yes	No	Yes	No	No	No	Neither agree or disagree		Female	21	Junior / Third Year		Social Science	Yes
615	4/5/2015 22:39	1	ch	Neither agree or disagree		Disagree		Agree		Agree		Agree		Disagree		Strongly agree		Neither agree or disagree		Agree		Agree		Neither agree or disagree		Agree		Neither agree or disagree		Disagree		Neither agree or disagree		No	Yes	Yes	No	Yes	No	No	No	Disagree		Female	22	Junior / Third Year		Social Science	No
616	4/6/2015 11:07	1	ch	Agree		Neither agree or disagree		Agree		Agree		Agree		Agree		Strongly agree		Agree		Neither agree or disagree		Agree		Neither agree or disagree		Agree		Neither agree or disagree		Neither agree or disagree		Agree		No	Yes	No	No	No	No	No	No	Agree		Female	23	Master		Social Sciences	Yes
617	4/6/2015 15:39	1	ch	Agree		Disagree		Strongly agree		Agree		Strongly agree		Neither agree or disagree		Strongly agree		Disagree		Agree		Strongly agree		Neither agree or disagree		Strongly agree		Strongly disagree		Strongly disagree		Strongly agree		Yes	Yes	No	Yes	No	No	No	No	Strongly disagree		Female	38	PhD		Sciences	Yes
618	4/6/2015 16:50	1	ch	Neither agree or disagree		Disagree		Strongly agree		Agree		Agree		Strongly disagree		Strongly agree		Neither agree or disagree		Agree		Strongly agree		Disagree		Strongly agree		Disagree		Disagree		Agree		No	Yes	Yes	No	Yes	No	No	No	Disagree		Female	20	Sophomore / Second Year		Art & Humanities	No
619	4/6/2015 17:03	1	ch	Neither agree or disagree		Disagree		Agree		Agree		Agree		Neither agree or disagree		Strongly agree		Agree		Agree		Agree		Agree		Agree		Neither agree or disagree		Neither agree or disagree		Agree		No	No	No	Yes	No	No	No	No	Neither agree or disagree		Female	19	Sophomore / Second Year		Social Sciences	Yes
620	4/7/2015 8:49	1	ch	Neither agree or disagree		Agree		Agree		Strongly agree		Agree		Neither agree or disagree		Agree		Disagree		Neither agree or disagree		Agree		Neither agree or disagree		Agree		Agree		Disagree		Agree		No	Yes	No	No	Yes	No	No	No	Agree		Female	20	Junior / Third Year		Social Science	Yes
621	4/7/2015 9:50	1	ch	Neither agree or disagree		Agree		Agree		Strongly agree		Neither agree or disagree		Disagree		Agree		Neither agree or disagree		Agree		Agree		Neither agree or disagree		Strongly agree		Disagree		Agree		Disagree		Yes	Yes	Yes	No	Yes	No	No	No	Agree		Male	26	Master		Sciences	No
622	4/7/2015 9:51	1	ch	Agree		Agree		Disagree		Disagree		Disagree		Disagree		Agree		Agree		Neither agree or disagree		Disagree		Disagree		Disagree		Agree		Agree		Strongly disagree		No	Yes	No	No	Yes	No	No	No	Neither agree or disagree		Male	26	Master		Sciences	No
623	4/7/2015 9:58	1	ch	Neither agree or disagree		Neither agree or disagree		Strongly agree		Strongly agree		Agree		Neither agree or disagree		Agree		Neither agree or disagree		Agree		Agree		Neither agree or disagree		Agree		Neither agree or disagree		Neither agree or disagree		Neither agree or disagree		Yes	Yes	Yes	No	Yes	No	No	No	Neither agree or disagree		Male	22	Senior / Fourth Year		Sciences	No
624	4/7/2015 10:03	1	ch	Strongly agree		Neither agree or disagree		Agree		Strongly agree		Strongly agree		Strongly disagree		Strongly agree		Neither agree or disagree		Agree		Strongly agree		Strongly agree		Strongly agree		Neither agree or disagree		Agree		Strongly agree		No	Yes	No	Yes	No	No	No	No	Neither agree or disagree		Female	25	Master		Social Science	No
625	4/7/2015 10:04	1	ch	Agree		Neither agree or disagree		Agree		Agree		Agree		Neither agree or disagree		Agree		Neither agree or disagree		Agree		Agree		Disagree		Agree		Neither agree or disagree		Disagree		Agree		No	Yes	No	No	Yes	No	No	No	Agree		Male	26	Master		Sciences	Yes
626	4/7/2015 10:11	1	ch	Strongly agree		Strongly disagree		Strongly agree		Strongly agree		Strongly agree		Strongly disagree		Strongly agree		Strongly disagree		Strongly agree		Strongly agree		Strongly disagree		Strongly agree		Strongly disagree		Strongly disagree		Strongly agree		Yes	Yes	No	Yes	No	No	No	No	Neither agree or disagree		Male	23	Master		Sciences	Yes
627	4/7/2015 10:12	1	ch	Agree		Neither agree or disagree		Strongly agree		Strongly agree		Agree		Neither agree or disagree		Strongly agree		Neither agree or disagree		Strongly agree		Strongly agree		Strongly agree		Strongly agree		Neither agree or disagree		Disagree		Disagree		Yes	Yes	No	No	No	No	No	No	Strongly agree		Female	25	Master		Sciences	Yes
628	4/7/2015 10:17	1	ch	Agree		Neither agree or disagree		Strongly agree		Strongly agree		Strongly agree		Disagree		Strongly agree		Neither agree or disagree		Neither agree or disagree		Strongly agree		Disagree		Agree		Neither agree or disagree		Agree		Agree		Yes	Yes	No	No	Yes	No	No	No	Disagree		Male	20	Sophomore / Second Year		Sciences	No
629	4/7/2015 10:32	1	ch	Agree		Strongly agree		Agree		Disagree		Neither agree or disagree		Strongly disagree		Strongly agree		Disagree		Agree		Agree		Agree		Strongly agree		Neither agree or disagree		Agree		Agree		Yes	Yes	Yes	Yes	Yes	No	No	No	Agree		Male	29	Master		Sciences	No
630	4/7/2015 10:33	1	ch	Agree		Disagree		Agree		Strongly agree		Neither agree or disagree		Neither agree or disagree		Agree		Disagree		Agree		Strongly agree		Agree		Strongly agree		Neither agree or disagree		Strongly disagree		Neither agree or disagree		No	Yes	No	No	Yes	No	No	No	Neither agree or disagree		Male	25	Master		Sciences	No
631	4/7/2015 10:33	1	ch	Agree		Neither agree or disagree		Neither agree or disagree		Neither agree or disagree		Strongly agree		Disagree		Agree		Strongly disagree		Agree		Strongly agree		Neither agree or disagree		Strongly agree		Strongly disagree		Strongly disagree		Agree		No	No	No	No	No	No	Yes	No	Disagree		Female	20	Freshman / First Year		Social Sciences	Yes
632	4/7/2015 10:34	1	ch	Strongly agree		Agree		Strongly agree		Agree		Strongly agree		Disagree		Strongly agree		Disagree		Neither agree or disagree		Strongly agree		Disagree		Agree		Disagree		Disagree		Strongly agree		No	Yes	No	No	Yes	No	No	No	Agree		Female	25	Master		Social Sciences	No
633	4/7/2015 10:35	1	ch	Neither agree or disagree		Strongly disagree		Strongly agree		Strongly agree		Strongly agree		Disagree		Agree		Disagree		Agree		Strongly agree		Disagree		Agree		Strongly disagree		Strongly disagree		Disagree		No	Yes	No	Yes	Yes	No	No	No	Neither agree or disagree		Male	25	Master		Art & Humanities	No
634	4/7/2015 10:37	1	ch	Agree		Disagree		Agree		Strongly agree		Strongly agree		Agree		Strongly agree		Neither agree or disagree		Agree		Strongly agree		Disagree		Agree		Strongly disagree		Strongly disagree		Strongly agree		No	Yes	Yes	No	Yes	No	No	No	Disagree		Female	24	Master		Social Science	No
635	4/7/2015 10:39	1	ch	Agree		Neither agree or disagree		Agree		Agree		Agree		Agree		Agree		Agree		Agree		Agree		Agree		Agree		Disagree		Disagree		Agree		No	No	Yes	Yes	No	No	No	No	Disagree		Female	30	Master		Sciences	No
636	4/7/2015 10:40	1	ch	Agree		Strongly agree		Agree		Agree		Agree		Neither agree or disagree		Strongly agree		Neither agree or disagree		Agree		Agree		Agree		Strongly agree		Disagree		Neither agree or disagree		Agree		Yes	Yes	Yes	No	Yes	No	No	No	Agree		Female	25	Master		Sciences	No
637	4/7/2015 10:41	1	ch	Agree		Neither agree or disagree		Agree		Strongly agree		Strongly agree		Strongly disagree		Strongly agree		Neither agree or disagree		Strongly agree		Strongly agree		Disagree		Agree		Disagree		Neither agree or disagree		Strongly agree		No	Yes	Yes	No	Yes	No	No	No	Neither agree or disagree		Female	21	Junior / Third Year		Social Sciences	Yes
638	4/7/2015 10:41	1	ch	Neither agree or disagree		Neither agree or disagree		Agree		Agree		Agree		Neither agree or disagree		Agree		Neither agree or disagree		Agree		Agree		Agree		Agree		Neither agree or disagree		Agree		Disagree		Yes	No	Yes	Yes	Yes	No	No	No	Agree		Male	26	Master		Sciences	No
639	4/7/2015 10:43	1	ch	Agree		Disagree		Strongly agree		Agree		Agree		Neither agree or disagree		Strongly agree		Disagree		Agree		Strongly agree		Neither agree or disagree		Agree		Neither agree or disagree		Neither agree or disagree		Neither agree or disagree		Yes	No	No	No	Yes	No	No	No	Disagree		Male	24	Senior / Fourth Year		Social Science	No
640	4/7/2015 10:46	1	ch	Agree		Agree		Agree		Agree		Neither agree or disagree		Agree		Agree		Neither agree or disagree		Neither agree or disagree		Agree		Agree		Agree		Agree		Disagree		Agree		Yes	Yes	Yes	No	Yes	No	No	No	Neither agree or disagree		Male	24	Junior / Third Year		Sciences	No
641	4/7/2015 10:46	1	ch	Agree		Neither agree or disagree		Agree		Agree		Agree		Disagree		Agree		Agree		Agree		Agree		Neither agree or disagree		Strongly agree		Disagree		Disagree		Neither agree or disagree		Yes	Yes	Yes	No	Yes	No	No	No	Strongly disagree		Male	20	Sophomore / Second Year		Sciences	Yes
642	4/7/2015 10:46	1	ch	Neither agree or disagree		Agree		Agree		Strongly agree		Strongly agree		Disagree		Neither agree or disagree		Neither agree or disagree		Agree		Strongly agree		Disagree		Strongly agree		Disagree		Neither agree or disagree		Agree		No	Yes	Yes	No	Yes	No	No	No	Disagree		Female	26	Master		Art & Humanities	No
643	4/7/2015 10:47	1	ch	Agree		Disagree		Agree		Strongly agree		Strongly agree		Neither agree or disagree		Strongly agree		Agree		Strongly agree		Strongly agree		Disagree		Strongly agree		Disagree		Disagree		Agree		No	Yes	No	No	No	No	No	No	Disagree		Female	24	Master		Social Sciences	Yes
644	4/7/2015 10:49	1	ch	Agree		Agree		Agree		Agree		Agree		Agree		Agree		Agree		Agree		Agree		Agree		Agree		Agree		Agree		Agree		No	Yes	Yes	No	No	No	No	No	Agree		Male	24	PhD		Social Sciences	No
645	4/7/2015 10:49	1	ch	Agree		Agree		Agree		Strongly agree		Agree		Neither agree or disagree		Strongly agree		Neither agree or disagree		Neither agree or disagree		Agree		Agree		Neither agree or disagree		Neither agree or disagree		Neither agree or disagree		Disagree		No	Yes	No	Yes	Yes	No	No	No	Neither agree or disagree		Female	22	Junior / Third Year		Art & Humanities	Yes
646	4/7/2015 10:51	1	ch	Agree		Agree		Agree		Agree		Neither agree or disagree		Agree		Agree		Neither agree or disagree		Agree		Agree		Neither agree or disagree		Agree		Neither agree or disagree		Neither agree or disagree		Neither agree or disagree		No	No	No	No	Yes	No	No	No	Disagree		Male	27	Senior / Fourth Year		Sciences	Yes
647	4/7/2015 10:51	1	ch	Agree		Agree		Neither agree or disagree		Agree		Agree		Agree		Agree		Neither agree or disagree		Agree		Agree		Disagree		Agree		Neither agree or disagree		Neither agree or disagree		Agree		No	No	No	No	Yes	No	No	No	Neither agree or disagree		Female	25	Senior / Fourth Year		Social Sciences	No
648	4/7/2015 10:53	1	ch	Neither agree or disagree		Agree		Disagree		Agree		Neither agree or disagree		Agree		Agree		Agree		Agree		Disagree		Agree		Disagree		Neither agree or disagree		Neither agree or disagree		Neither agree or disagree		Yes	No	No	No	Yes	Yes	No	No	Neither agree or disagree		Female	32	PhD		Sciences	No
649	4/7/2015 10:58	1	ch	Agree		Neither agree or disagree		Agree		Agree		Neither agree or disagree		Neither agree or disagree		Agree		Neither agree or disagree		Agree		Agree		Agree		Agree		Neither agree or disagree		Neither agree or disagree		Agree		Yes	Yes	Yes	Yes	Yes	No	No	No	Neither agree or disagree		Male	24	Master		Social Sciences	No
650	4/7/2015 11:00	1	ch	Agree		Neither agree or disagree		Agree		Neither agree or disagree		Agree		Disagree		Agree		Agree		Agree		Neither agree or disagree		Neither agree or disagree		Agree		Neither agree or disagree		Neither agree or disagree		Neither agree or disagree		No	No	No	No	Yes	No	No	No	Neither agree or disagree		Male	32	Senior / Fourth Year		Social Sciences	No
651	4/7/2015 11:00	1	ch	Agree		Neither agree or disagree		Agree		Neither agree or disagree		Agree		Disagree		Agree		Agree		Agree		Neither agree or disagree		Neither agree or disagree		Agree		Neither agree or disagree		Neither agree or disagree		Neither agree or disagree		No	No	No	No	Yes	No	No	No	Neither agree or disagree		Male	32	Senior / Fourth Year		Social Sciences	No
652	4/7/2015 11:01	1	ch	Agree		Neither agree or disagree		Agree		Agree		Agree		Disagree		Agree		Disagree		Strongly agree		Strongly agree		Disagree		Agree		Disagree		Neither agree or disagree		Disagree		No	No	No	No	Yes	No	No	No	Agree		Male	22	Junior / Third Year		Art & Humanities	Yes
653	4/7/2015 11:05	1	ch	Neither agree or disagree		Disagree		Agree		Agree		Agree		Disagree		Agree		Disagree		Disagree		Agree		Disagree		Agree		Disagree		Disagree		Disagree		No	Yes	No	No	No	No	No	No	Disagree		Female	25	Master		Social Science	Yes
654	4/7/2015 11:10	1	ch	Neither agree or disagree		Strongly disagree		Agree		Agree		Agree		Disagree		Agree		Disagree		Agree		Neither agree or disagree		Disagree		Agree		Disagree		Disagree		Neither agree or disagree		No	No	No	Yes	Yes	No	No	Yes	Neither agree or disagree		Female	21	Sophomore / Second Year		Social Sciences	No
655	4/7/2015 11:13	1	ch	Agree		Strongly disagree		Strongly agree		Strongly agree		Strongly agree		Strongly disagree		Strongly agree		Strongly disagree		Strongly agree		Strongly agree		Strongly agree		Strongly agree		Strongly disagree		Strongly agree		Strongly agree		No	Yes	No	No	Yes	No	No	No	Strongly disagree		Female	20	Freshman / First Year		Social Science	No
656	4/7/2015 11:16	1	ch	Agree		Agree		Strongly agree		Neither agree or disagree		Disagree		Disagree		Strongly agree		Agree		Neither agree or disagree		Neither agree or disagree		Neither agree or disagree		Neither agree or disagree		Neither agree or disagree		Neither agree or disagree		Agree		No	Yes	No	No	Yes	Yes	No	No	Disagree		Female	20	Senior / Fourth Year		Social Sciences	No
657	4/7/2015 11:19	1	ch	Agree		Neither agree or disagree		Strongly agree		Strongly agree		Strongly agree		Disagree		Strongly agree		Neither agree or disagree		Strongly agree		Strongly agree		Strongly agree		Strongly agree		Disagree		Strongly disagree		Strongly agree		Yes	Yes	Yes	No	Yes	No	No	No	Neither agree or disagree		Female	27	Master		Sciences	No
658	4/7/2015 11:20	1	ch	Neither agree or disagree		Agree		Agree		Agree		Agree		Disagree		Agree		Neither agree or disagree		Agree		Agree		Disagree		Agree		Disagree		Disagree		Agree		Yes	No	No	No	Yes	No	No	No	Disagree		Male	21	Sophomore / Second Year		Sciences	No
659	4/7/2015 11:21	1	ch	Disagree		Disagree		Strongly agree		Strongly agree		Agree		Disagree		Agree		Strongly agree		Agree		Strongly agree		Neither agree or disagree		Strongly agree		Strongly agree		Strongly agree		Disagree		No	No	No	Yes	Yes	No	No	No	Agree		Male	18	Sophomore / Second Year		Sciences	Yes
660	4/7/2015 11:24	1	ch	Neither agree or disagree		Agree		Neither agree or disagree		Agree		Agree		Agree		Agree		Neither agree or disagree		Strongly agree		Agree		Disagree		Strongly agree		Disagree		Disagree		Strongly agree		No	Yes	No	No	Yes	No	No	No	Disagree		Male	25	Master		Art & Humanities	No
661	4/7/2015 11:26	1	ch	Agree		Neither agree or disagree		Strongly agree		Strongly agree		Strongly agree		Neither agree or disagree		Strongly agree		Agree		Strongly agree		Strongly agree		Strongly agree		Strongly agree		Neither agree or disagree		Neither agree or disagree		Agree		No	No	Yes	Yes	No	No	No	No	Neither agree or disagree		Male	27	Master		Social Science	Yes
662	4/7/2015 11:28	1	ch	Agree		Disagree		Agree		Agree		Agree		Neither agree or disagree		Agree		Neither agree or disagree		Agree		Agree		Disagree		Agree		Disagree		Neither agree or disagree		Agree		No	Yes	Yes	No	No	No	No	No	Neither agree or disagree		Male	24	Master		Social Science	No
663	4/7/2015 11:28	1	ch	Agree		Agree		Agree		Agree		Agree		Neither agree or disagree		Strongly agree		Disagree		Agree		Neither agree or disagree		Neither agree or disagree		Agree		Neither agree or disagree		Strongly agree		Neither agree or disagree		No	No	Yes	Yes	Yes	No	No	No	Disagree		Female	26	Master		Art & Humanities	No
664	4/7/2015 11:30	1	ch	Disagree		Disagree		Disagree		Agree		Agree		Agree		Agree		Disagree		Agree		Agree		Agree		Neither agree or disagree		Neither agree or disagree		Neither agree or disagree		Neither agree or disagree		No	Yes	No	No	No	No	No	No	Disagree		Male	38	Master		Social Sciences	No
665	4/7/2015 11:30	1	ch	Strongly agree		Agree		Agree		Agree		Agree		Neither agree or disagree		Agree		Agree		Agree		Strongly agree		Neither agree or disagree		Agree		Disagree		Neither agree or disagree		Agree		No	Yes	No	No	Yes	No	No	No	Neither agree or disagree		Male	23	Senior / Fourth Year		Sciences	No
666	4/7/2015 11:30	1	ch	Agree		Neither agree or disagree		Strongly agree		Strongly agree		Strongly agree		Disagree		Strongly agree		Neither agree or disagree		Strongly agree		Strongly agree		Neither agree or disagree		Strongly agree		Neither agree or disagree		Neither agree or disagree		Agree		No	Yes	Yes	No	Yes	No	No	No	Neither agree or disagree		Female	27	Master		Social Science	Yes
667	4/7/2015 11:31	1	ch	Strongly disagree		Disagree		Strongly disagree		Neither agree or disagree		Neither agree or disagree		Neither agree or disagree		Neither agree or disagree		Disagree		Disagree		Disagree		Agree		Strongly disagree		Agree		Neither agree or disagree		Disagree		No	No	No	Yes	No	No	No	No	Disagree		Male	22	Senior / Fourth Year		Sciences	No
668	4/7/2015 11:31	1	ch	Neither agree or disagree		Agree		Agree		Neither agree or disagree		Disagree		Disagree		Agree		Disagree		Agree		Agree		Disagree		Strongly disagree		Neither agree or disagree		Disagree		Neither agree or disagree		No	Yes	No	No	Yes	No	No	No	Neither agree or disagree		Female	22	Sophomore / Second Year		Social Science	No
669	4/7/2015 11:32	1	ch	Agree		Neither agree or disagree		Strongly agree		Strongly agree		Strongly agree		Neither agree or disagree		Strongly agree		Strongly agree		Neither agree or disagree		Strongly agree		Neither agree or disagree		Strongly agree		Disagree		Disagree		Strongly agree		No	Yes	Yes	Yes	Yes	No	No	No	Neither agree or disagree		Female	24	Senior / Fourth Year		Social Science	Yes
670	4/7/2015 11:32	1	ch	Strongly agree		Neither agree or disagree		Strongly agree		Strongly agree		Strongly agree		Neither agree or disagree		Agree		Neither agree or disagree		Agree		Strongly agree		Neither agree or disagree		Strongly agree		Neither agree or disagree		Disagree		Strongly agree		No	No	Yes	Yes	Yes	Yes	No	No	Neither agree or disagree		Male	28	Master		Sciences	Yes
671	4/7/2015 11:33	1	ch	Agree		Neither agree or disagree		Strongly agree		Agree		Agree		Neither agree or disagree		Agree		Disagree		Agree		Strongly agree		Disagree		Strongly agree		Disagree		Disagree		Disagree		No	Yes	No	No	Yes	No	No	No	Disagree		Male	24	Senior / Fourth Year		Sciences	No
672	4/7/2015 11:35	1	ch	Neither agree or disagree		Agree		Agree		Agree		Agree		Neither agree or disagree		Agree		Agree		Agree		Agree		Disagree		Agree		Disagree		Disagree		Agree		No	Yes	Yes	Yes	Yes	No	No	No	Disagree		Female	25	Master		Social Science	Yes
673	4/7/2015 11:38	1	ch	Neither agree or disagree		Agree		Agree		Agree		Agree		Disagree		Agree		Disagree		Neither agree or disagree		Agree		Disagree		Agree		Agree		Disagree		Agree		No	Yes	No	No	Yes	No	No	No	Neither agree or disagree		Male	21	Freshman / First Year		Social Sciences	Yes
674	4/7/2015 11:38	1	ch	Agree		Agree		Strongly agree		Agree		Strongly agree		Neither agree or disagree		Agree		Neither agree or disagree		Agree		Agree		Neither agree or disagree		Agree		Disagree		Disagree		Agree		Yes	Yes	No	No	Yes	No	No	No	Disagree		Male	24	Senior / Fourth Year		Sciences	No
675	4/7/2015 11:40	1	ch	Neither agree or disagree		Agree		Neither agree or disagree		Neither agree or disagree		Neither agree or disagree		Neither agree or disagree		Agree		Neither agree or disagree		Neither agree or disagree		Disagree		Neither agree or disagree		Neither agree or disagree		Neither agree or disagree		Neither agree or disagree		Disagree		No	No	No	No	Yes	No	No	No	Neither agree or disagree		Male	23	Senior / Fourth Year		Art & Humanities	No
676	4/7/2015 11:41	1	ch	Neither agree or disagree		Disagree		Agree		Neither agree or disagree		Agree		Disagree		Agree		Disagree		Neither agree or disagree		Neither agree or disagree		Disagree		Neither agree or disagree		Agree		Neither agree or disagree		Neither agree or disagree		Yes	Yes	No	No	Yes	No	No	No	Neither agree or disagree		Male	20	Sophomore / Second Year		Sciences	No
677	4/7/2015 11:42	1	ch	Strongly agree		Neither agree or disagree		Strongly agree		Strongly agree		Strongly agree		Agree		Strongly agree		Strongly agree		Strongly agree		Strongly agree		Neither agree or disagree		Strongly agree		Strongly disagree		Strongly disagree		Strongly agree		No	No	No	No	Yes	No	No	No	Neither agree or disagree		Female	21	Senior / Fourth Year		Sciences	Yes
678	4/7/2015 11:43	1	ch	Agree		Neither agree or disagree		Agree		Agree		Agree		Neither agree or disagree		Agree		Agree		Agree		Agree		Agree		Agree		Neither agree or disagree		Neither agree or disagree		Agree		No	Yes	No	No	Yes	No	No	No	Agree		Female	24	Master		Social Sciences	No
679	4/7/2015 11:43	1	ch	Agree		Agree		Agree		Agree		Agree		Neither agree or disagree		Agree		Neither agree or disagree		Neither agree or disagree		Neither agree or disagree		Neither agree or disagree		Strongly agree		Neither agree or disagree		Neither agree or disagree		Neither agree or disagree		No	No	Yes	Yes	Yes	No	No	No	Neither agree or disagree		Female	26	Master		Social Science	No
680	4/7/2015 11:44	1	ch	Agree		Neither agree or disagree		Agree		Agree		Agree		Neither agree or disagree		Agree		Neither agree or disagree		Agree		Agree		Disagree		Agree		Disagree		Agree		Disagree		No	No	No	No	Yes	No	No	No	Neither agree or disagree		Male	24	Senior / Fourth Year		Sciences	No
681	4/7/2015 11:48	1	ch	Strongly agree		Neither agree or disagree		Strongly agree		Strongly agree		Agree		Neither agree or disagree		Agree		Neither agree or disagree		Agree		Strongly agree		Neither agree or disagree		Agree		Disagree		Strongly agree		Disagree		No	Yes	No	No	Yes	No	No	No	Strongly agree		Female	21	Junior / Third Year		Sciences	No
682	4/7/2015 11:49	1	ch	Disagree		Agree		Neither agree or disagree		Neither agree or disagree		Agree		Strongly disagree		Neither agree or disagree		Disagree		Strongly agree		Disagree		Agree		Neither agree or disagree		Disagree		Disagree		Disagree		No	No	No	Yes	No	No	No	No	Neither agree or disagree		Male	22	Sophomore / Second Year		Social Science	No
683	4/7/2015 11:50	1	ch	Neither agree or disagree		Neither agree or disagree		Neither agree or disagree		Agree		Agree		Agree		Agree		Neither agree or disagree		Neither agree or disagree		Neither agree or disagree		Neither agree or disagree		Neither agree or disagree		Agree		Agree		Disagree		No	No	No	No	Yes	No	No	No	Neither agree or disagree		Female	22	Senior / Fourth Year		Social Science	Yes
684	4/7/2015 11:50	1	ch	Neither agree or disagree		Neither agree or disagree		Agree		Neither agree or disagree		Agree		Agree		Agree		Neither agree or disagree		Agree		Agree		Disagree		Agree		Disagree		Neither agree or disagree		Disagree		No	No	No	No	Yes	No	No	No	Agree		Female	??	Senior / Fourth Year		Sciences	No
685	4/7/2015 11:51	1	ch	Agree		Disagree		Strongly agree		Strongly agree		Strongly agree		Disagree		Strongly agree		Strongly agree		Agree		Disagree		Disagree		Agree		Strongly agree		Strongly agree		Strongly agree		No	No	No	No	Yes	No	No	No	Agree		Male	27	Senior / Fourth Year		Social Science	No
686	4/7/2015 11:53	1	ch	Agree		Neither agree or disagree		Agree		Agree		Agree		Neither agree or disagree		Agree		Agree		Agree		Agree		Agree		Neither agree or disagree		Agree		Agree		Agree		No	Yes	Yes	Yes	No	No	No	No	Disagree		Female	27	Master		Social Sciences	Yes
687	4/7/2015 11:55	1	ch	Neither agree or disagree		Agree		Neither agree or disagree		Agree		Disagree		Agree		Agree		Agree		Agree		Disagree		Agree		Neither agree or disagree		Agree		Agree		Agree		Yes	No	No	No	No	No	No	No	Agree		Male	32	Master		Social Science	Yes
688	4/7/2015 11:57	1	ch	Neither agree or disagree		Neither agree or disagree		Agree		Agree		Agree		Neither agree or disagree		Agree		Neither agree or disagree		Agree		Agree		Agree		Agree		Neither agree or disagree		Neither agree or disagree		Neither agree or disagree		Yes	Yes	Yes	Yes	Yes	No	No	No	Agree		Male	26	Master		Social Sciences	No
689	4/7/2015 12:01	1	ch	Neither agree or disagree		Agree		Agree		Neither agree or disagree		Strongly agree		Disagree		Agree		Neither agree or disagree		Agree		Strongly agree		Neither agree or disagree		Agree		Disagree		Neither agree or disagree		Agree		No	Yes	No	No	Yes	No	No	No	Disagree		Male	25	Master		Art & Humanities	Yes
690	4/7/2015 12:04	1	ch	Neither agree or disagree		Neither agree or disagree		Agree		Agree		Neither agree or disagree		Neither agree or disagree		Agree		Neither agree or disagree		Agree		Agree		Agree		Agree		Neither agree or disagree		Neither agree or disagree		Neither agree or disagree		No	No	No	Yes	Yes	No	No	No	Neither agree or disagree		Female	20	Sophomore / Second Year		Social Science	Yes
691	4/7/2015 12:07	1	ch	Agree		Agree		Agree		Disagree		Agree		Disagree		Strongly agree		Disagree		Disagree		Strongly agree		Neither agree or disagree		Agree		Disagree		Disagree		Agree		Yes	Yes	Yes	No	Yes	No	No	No	Agree		Male	26	Senior / Fourth Year		Art & Humanities	Yes
692	4/7/2015 12:07	1	ch	Neither agree or disagree		Agree		Agree		Agree		Agree		Disagree		Agree		Disagree		Agree		Strongly agree		Disagree		Agree		Disagree		Disagree		Agree		No	No	Yes	Yes	Yes	No	No	No	Disagree		Female	25	Master		Art & Humanities	No
693	4/7/2015 12:08	1	ch	Agree		Disagree		Agree		Agree		Agree		Neither agree or disagree		Agree		Agree		Agree		Neither agree or disagree		Agree		Neither agree or disagree		Neither agree or disagree		Neither agree or disagree		Neither agree or disagree		No	No	No	No	Yes	No	No	No	Neither agree or disagree		Female	24	Senior / Fourth Year		Social Science	No
694	4/7/2015 12:09	1	ch	Neither agree or disagree		Agree		Neither agree or disagree		Agree		Disagree		Agree		Agree		Agree		Disagree		Neither agree or disagree		Disagree		Agree		Agree		Neither agree or disagree		Agree		No	No	No	No	Yes	No	No	No	Disagree		Female	21	Senior / Fourth Year		Sciences	No
695	4/7/2015 12:13	1	ch	Disagree		Disagree		Disagree		Disagree		Strongly disagree		Strongly disagree		Strongly disagree		Disagree		Disagree		Neither agree or disagree		Neither agree or disagree		Disagree		Agree		Neither agree or disagree		Disagree		No	Yes	No	No	Yes	Yes	Yes	No	Disagree		Male	18	PhD		Art & Humanities	No
696	4/7/2015 12:13	1	ch	Neither agree or disagree		Strongly disagree		Agree		Agree		Agree		Neither agree or disagree		Agree		Neither agree or disagree		Neither agree or disagree		Neither agree or disagree		Strongly disagree		Neither agree or disagree		Disagree		Neither agree or disagree		Strongly agree		No	No	No	No	Yes	No	No	Yes	Agree		Female	24	Senior / Fourth Year		Social Science	No
697	4/7/2015 12:18	1	ch	Neither agree or disagree		Agree		Agree		Agree		Agree		Neither agree or disagree		Strongly agree		Neither agree or disagree		Neither agree or disagree		Neither agree or disagree		Disagree		Agree		Neither agree or disagree		Neither agree or disagree		Agree		Yes	No	No	No	Yes	No	No	No	Agree		Female	25	Senior / Fourth Year		Social Science	Yes
698	4/7/2015 12:24	1	ch	Agree		Agree		Neither agree or disagree		Agree		Agree		Agree		Agree		Agree		Agree		Disagree		Neither agree or disagree		Neither agree or disagree		Neither agree or disagree		Neither agree or disagree		Neither agree or disagree		Yes	No	No	No	Yes	No	No	No	Disagree		Male	46	Master		Social Sciences	No
699	4/7/2015 12:26	1	ch	Neither agree or disagree		Disagree		Disagree		Strongly disagree		Strongly disagree		Disagree		Agree		Neither agree or disagree		Strongly disagree		Strongly disagree		Strongly disagree		Strongly disagree		Strongly disagree		Strongly disagree		Strongly disagree		Yes	No	Yes	No	Yes	No	No	No	Neither agree or disagree		Male	21	Junior / Third Year		Social Sciences	No
700	4/7/2015 12:28	1	ch	Agree		Neither agree or disagree		Agree		Agree		Agree		Disagree		Agree		Disagree		Neither agree or disagree		Agree		Disagree		Agree		Neither agree or disagree		Neither agree or disagree		Agree		No	No	No	No	Yes	No	Yes	No	Agree		Female	20	Senior / Fourth Year		Sciences	Yes
701	4/7/2015 12:49	1	ch	Agree		Disagree		Strongly agree		Strongly agree		Strongly agree		Agree		Agree		Disagree		Agree		Agree		Neither agree or disagree		Strongly agree		Neither agree or disagree		Neither agree or disagree		Agree		No	Yes	Yes	No	Yes	No	No	No	Neither agree or disagree		Female	19	Freshman / First Year		Social Science	No
702	4/7/2015 12:54	1	ch	Agree		Agree		Strongly agree		Strongly agree		Neither agree or disagree		Neither agree or disagree		Strongly agree		Strongly agree		Neither agree or disagree		Agree		Agree		Strongly agree		Agree		Strongly agree		Strongly agree		Yes	Yes	Yes	No	Yes	No	No	No	Strongly agree		Female	22	Senior / Fourth Year		Social Science	Yes
703	4/7/2015 12:56	1	ch	Neither agree or disagree		Agree		Agree		Agree		Agree		Disagree		Agree		Agree		Agree		Agree		Agree		Strongly agree		Agree		Strongly agree		Disagree		Yes	Yes	Yes	No	Yes	No	No	No	Agree		Female	25	Master		Social Science	Yes
704	4/7/2015 13:13	1	ch	Agree		Agree		Agree		Disagree		Neither agree or disagree		Disagree		Strongly agree		Agree		Agree		Agree		Neither agree or disagree		Agree		Neither agree or disagree		Neither agree or disagree		Neither agree or disagree		No	No	Yes	No	Yes	No	No	No	Neither agree or disagree		Male	25	Master		Social Science	No
705	4/7/2015 13:19	1	ch	Agree		Neither agree or disagree		Strongly agree		Agree		Strongly agree		Disagree		Neither agree or disagree		Neither agree or disagree		Strongly agree		Strongly agree		Agree		Agree		Neither agree or disagree		Neither agree or disagree		Agree		No	No	No	No	Yes	No	No	No	Agree		Female	18	Sophomore / Second Year		Sciences	No
706	4/7/2015 13:23	1	ch	Neither agree or disagree		Agree		Neither agree or disagree		Agree		Agree		Neither agree or disagree		Strongly agree		Agree		Agree		Agree		Strongly agree		Strongly agree		Neither agree or disagree		Disagree		Agree		Yes	Yes	No	No	Yes	No	No	No	Disagree		Male	24	Junior / Third Year		Social Sciences	No
707	4/7/2015 13:23	1	ch	Agree		Neither agree or disagree		Strongly agree		Disagree		Disagree		Neither agree or disagree		Neither agree or disagree		Strongly disagree		Strongly agree		Strongly agree		Agree		Strongly agree		Agree		Neither agree or disagree		Neither agree or disagree		No	Yes	No	No	No	No	No	No	Strongly agree		Male	22	Junior / Third Year		Social Science	Yes
708	4/7/2015 13:24	1	ch	Disagree		Neither agree or disagree		Agree		Agree		Agree		Disagree		Agree		Disagree		Agree		Strongly agree		Disagree		Strongly agree		Disagree		Disagree		Agree		No	No	No	No	No	No	Yes	No	Disagree		Female	25	Senior / Fourth Year		Social Science	No
709	4/7/2015 13:25	1	ch	Agree		Neither agree or disagree		Neither agree or disagree		Strongly agree		Neither agree or disagree		Neither agree or disagree		Agree		Strongly agree		Neither agree or disagree		Neither agree or disagree		Disagree		Agree		Neither agree or disagree		Neither agree or disagree		Neither agree or disagree		Yes	Yes	Yes	Yes	Yes	No	No	No	Neither agree or disagree		Male	23	Senior / Fourth Year		Social Sciences	Yes
710	4/7/2015 13:29	1	ch	Agree		Disagree		Agree		Strongly agree		Agree		Disagree		Agree		Neither agree or disagree		Agree		Agree		Disagree		Agree		Strongly disagree		Disagree		Agree		Yes	Yes	Yes	Yes	Yes	No	No	No	Agree		Female	23	Senior / Fourth Year		Sciences	No
711	4/7/2015 13:34	1	ch	Neither agree or disagree		Agree		Agree		Agree		Strongly agree		Neither agree or disagree		Strongly agree		Neither agree or disagree		Strongly agree		Neither agree or disagree		Neither agree or disagree		Neither agree or disagree		Neither agree or disagree		Neither agree or disagree		Agree		Yes	Yes	Yes	Yes	Yes	No	No	No	Agree		Male	22	Senior / Fourth Year		Social Science	No
712	4/7/2015 13:35	1	ch	Strongly agree		Strongly disagree		Neither agree or disagree		Strongly agree		Agree		Neither agree or disagree		Agree		Strongly agree		Agree		Agree		Agree		Agree		Neither agree or disagree		Disagree		Strongly agree		No	Yes	No	No	No	No	No	No	Neither agree or disagree		Female	27	Master		Art & Humanities	No
713	4/7/2015 13:38	1	ch	Neither agree or disagree		Disagree		Agree		Agree		Agree		Agree		Strongly agree		Disagree		Agree		Strongly agree		Disagree		Strongly agree		Disagree		Disagree		Neither agree or disagree		No	Yes	No	No	Yes	No	No	No	Neither agree or disagree		Female	23	Senior / Fourth Year		Social Science	No
714	4/7/2015 13:43	1	ch	Agree		Disagree		Agree		Agree		Agree		Agree		Agree		Agree		Agree		Agree		Agree		Agree		Disagree		Disagree		Agree		Yes	Yes	Yes	No	No	No	No	No	Neither agree or disagree		Female	26	Master		Social Sciences	Yes
715	4/7/2015 13:58	1	ch	Strongly agree		Strongly agree		Strongly agree		Strongly agree		Strongly agree		Strongly agree		Strongly agree		Strongly agree		Strongly agree		Strongly agree		Strongly agree		Strongly agree		Strongly agree		Strongly agree		Strongly agree		No	No	No	Yes	No	No	No	No	Strongly agree		Female	25	Senior / Fourth Year		Social Science	No
716	4/7/2015 13:59	1	ch	Strongly agree		Agree		Strongly agree		Disagree		Neither agree or disagree		Neither agree or disagree		Agree		Neither agree or disagree		Strongly agree		Agree		Agree		Agree		Neither agree or disagree		Neither agree or disagree		Agree		No	No	Yes	No	No	No	No	No	Agree		Male	24	Senior / Fourth Year		Sciences	No
717	4/7/2015 13:59	1	ch	Neither agree or disagree		Disagree		Neither agree or disagree		Disagree		Strongly agree		Disagree		Strongly disagree		Disagree		Disagree		Disagree		Strongly agree		Strongly disagree		Agree		Neither agree or disagree		Agree		No	Yes	No	Yes	Yes	No	No	No	Neither agree or disagree		Male	22	Junior / Third Year		Sciences	Yes
718	4/7/2015 14:04	1	ch	Strongly agree		Neither agree or disagree		Strongly agree		Strongly agree		Strongly agree		Agree		Strongly agree		Agree		Strongly agree		Strongly agree		Strongly agree		Strongly agree		Neither agree or disagree		Neither agree or disagree		Strongly agree		Yes	Yes	No	Yes	Yes	No	No	No	Disagree		Female	23	Senior / Fourth Year		Social Science	No
719	4/7/2015 14:08	1	ch	Disagree		Disagree		Disagree		Disagree		Disagree		Disagree		Disagree		Disagree		Disagree		Disagree		Disagree		Disagree		Disagree		Disagree		Disagree		No	Yes	No	No	Yes	No	No	No	Disagree		Male	30	Master		Sciences	No
720	4/7/2015 14:09	1	ch	Neither agree or disagree		Agree		Neither agree or disagree		Disagree		Neither agree or disagree		Neither agree or disagree		Agree		Agree		Agree		Disagree		Neither agree or disagree		Agree		Neither agree or disagree		Agree		Neither agree or disagree		Yes	Yes	Yes	No	Yes	No	No	No	Neither agree or disagree		Female	20	Sophomore / Second Year		Social Science	Yes
721	4/7/2015 14:14	1	ch	Agree		Neither agree or disagree		Agree		Strongly agree		Strongly agree		Neither agree or disagree		Strongly agree		Neither agree or disagree		Neither agree or disagree		Strongly agree		Strongly agree		Strongly agree		Neither agree or disagree		Strongly agree		Strongly agree		No	No	Yes	No	Yes	No	No	No	Neither agree or disagree		Female	22	Senior / Fourth Year		Social Science	Yes
722	4/7/2015 14:20	1	ch	Strongly agree		Neither agree or disagree		Strongly agree		Strongly agree		Strongly agree		Neither agree or disagree		Strongly agree		Neither agree or disagree		Agree		Agree		Neither agree or disagree		Strongly agree		Neither agree or disagree		Neither agree or disagree		Neither agree or disagree		No	No	Yes	No	Yes	No	No	No	Neither agree or disagree		Female	23	Senior / Fourth Year		Social Sciences	No
723	4/7/2015 14:22	1	ch	Agree		Disagree		Strongly agree		Strongly agree		Agree		Neither agree or disagree		Agree		Agree		Neither agree or disagree		Strongly agree		Disagree		Agree		Disagree		Disagree		Disagree		Yes	No	No	No	Yes	Yes	No	No	Neither agree or disagree		Female	26	Senior / Fourth Year		Art & Humanities	Yes
724	4/7/2015 14:32	1	ch	Agree		Neither agree or disagree		Agree		Agree		Agree		Neither agree or disagree		Agree		Neither agree or disagree		Agree		Agree		Disagree		Neither agree or disagree		Neither agree or disagree		Neither agree or disagree		Neither agree or disagree		Yes	Yes	No	No	Yes	No	No	No	Neither agree or disagree		Male	22	Junior / Third Year		Social Science	Yes
725	4/7/2015 14:36	1	ch	Strongly disagree		Disagree		Disagree		Strongly disagree		Strongly disagree		Disagree		Neither agree or disagree		Neither agree or disagree		Neither agree or disagree		Agree		Disagree		Neither agree or disagree		Disagree		Neither agree or disagree		Agree		No	No	No	No	Yes	Yes	No	No	Neither agree or disagree		Male	20	Sophomore / Second Year		Sciences	Yes
726	4/7/2015 14:36	1	ch	Neither agree or disagree		Disagree		Neither agree or disagree		Agree		Strongly agree		Disagree		Strongly agree		Disagree		Agree		Agree		Agree		Neither agree or disagree		Agree		Agree		Agree		No	No	No	No	Yes	No	No	No	Neither agree or disagree		Male	22	Junior / Third Year		Sciences	Yes
727	4/7/2015 14:39	1	ch	Neither agree or disagree		Neither agree or disagree		Neither agree or disagree		Neither agree or disagree		Neither agree or disagree		Neither agree or disagree		Neither agree or disagree		Neither agree or disagree		Neither agree or disagree		Neither agree or disagree		Neither agree or disagree		Neither agree or disagree		Neither agree or disagree		Neither agree or disagree		Neither agree or disagree		Yes	Yes	Yes	No	Yes	No	No	No	Neither agree or disagree		Male	18	Freshman / First Year		Social Science	Yes
728	4/7/2015 14:41	1	ch	Strongly disagree		Strongly disagree		Agree		Neither agree or disagree		Agree		Agree		Agree		Agree		Strongly agree		Strongly disagree		Neither agree or disagree		Neither agree or disagree		Agree		Agree		Agree		No	No	No	Yes	No	No	No	Yes	Agree		Male	20	Sophomore / Second Year		Social Sciences	Yes
729	4/7/2015 14:44	1	ch	Agree		Agree		Agree		Agree		Agree		Agree		Agree		Agree		Agree		Agree		Agree		Agree		Agree		Agree		Agree		No	No	No	No	Yes	No	No	No	Agree		Female	23	Senior / Fourth Year		Sciences	No
730	4/7/2015 14:44	1	ch	Strongly agree		Strongly disagree		Neither agree or disagree		Neither agree or disagree		Neither agree or disagree		Neither agree or disagree		Neither agree or disagree		Neither agree or disagree		Neither agree or disagree		Neither agree or disagree		Neither agree or disagree		Neither agree or disagree		Neither agree or disagree		Neither agree or disagree		Neither agree or disagree		No	Yes	Yes	No	Yes	No	No	No	Disagree		Male	23	Senior / Fourth Year		Social Science	No
731	4/7/2015 14:44	1	ch	Neither agree or disagree		Neither agree or disagree		Disagree		Disagree		Neither agree or disagree		Strongly disagree		Agree		Agree		Agree		Disagree		Agree		Neither agree or disagree		Neither agree or disagree		Neither agree or disagree		Disagree		No	No	Yes	No	Yes	No	No	No	Disagree		Male	22	Sophomore / Second Year		Social Science	Yes
732	4/7/2015 14:49	1	ch	Agree		Agree		Agree		Neither agree or disagree		Agree		Agree		Agree		Strongly agree		Agree		Neither agree or disagree		Neither agree or disagree		Agree		Agree		Agree		Agree		No	No	No	No	Yes	No	No	No	Agree		Male	30	Master		Sciences	Yes
733	4/7/2015 14:51	1	ch	Neither agree or disagree		Agree		Agree		Strongly agree		Agree		Agree		Neither agree or disagree		Agree		Agree		Agree		Agree		Disagree		Disagree		Strongly agree		Strongly disagree		No	No	No	No	Yes	No	No	No	Neither agree or disagree		Male	22	Junior / Third Year		Social Science	No
734	4/7/2015 14:54	1	ch	Neither agree or disagree		Neither agree or disagree		Neither agree or disagree		Neither agree or disagree		Neither agree or disagree		Neither agree or disagree		Neither agree or disagree		Neither agree or disagree		Strongly agree		Strongly agree		Neither agree or disagree		Strongly agree		Disagree		Neither agree or disagree		Neither agree or disagree		No	No	Yes	No	Yes	No	No	No	Neither agree or disagree		Female	22	Senior / Fourth Year		Social Science	Yes
735	4/7/2015 14:54	1	ch	Neither agree or disagree		Disagree		Neither agree or disagree		Disagree		Neither agree or disagree		Agree		Neither agree or disagree		Neither agree or disagree		Neither agree or disagree		Agree		Strongly agree		Agree		Agree		Neither agree or disagree		Agree		No	No	No	No	Yes	No	No	No	Neither agree or disagree		Male	24	Junior / Third Year		Social Science	No
736	4/7/2015 14:56	1	ch	Neither agree or disagree		Neither agree or disagree		Agree		Agree		Agree		Neither agree or disagree		Strongly agree		Neither agree or disagree		Neither agree or disagree		Agree		Disagree		Agree		Neither agree or disagree		Neither agree or disagree		Agree		No	Yes	No	No	Yes	No	No	No	Neither agree or disagree		Female	24	Senior / Fourth Year		Art & Humanities	No
737	4/7/2015 15:06	1	ch	Agree		Neither agree or disagree		Neither agree or disagree		Strongly agree		Strongly agree		Neither agree or disagree		Agree		Agree		Agree		Strongly agree		Disagree		Strongly agree		Neither agree or disagree		Neither agree or disagree		Neither agree or disagree		Yes	Yes	Yes	Yes	Yes	No	No	No	Strongly disagree		Male	36	Master		Social Sciences	No
738	4/7/2015 15:09	1	ch	Agree		Neither agree or disagree		Agree		Agree		Agree		Neither agree or disagree		Agree		Neither agree or disagree		Agree		Agree		Disagree		Agree		Disagree		Agree		Disagree		No	No	Yes	No	No	No	No	No	Neither agree or disagree		Male	42	Master		Social Sciences	Yes
739	4/7/2015 15:12	1	ch	Agree		Agree		Agree		Agree		Agree		Neither agree or disagree		Strongly agree		Neither agree or disagree		Neither agree or disagree		Strongly agree		Neither agree or disagree		Strongly agree		Neither agree or disagree		Neither agree or disagree		Neither agree or disagree		No	No	Yes	No	Yes	No	No	No	Neither agree or disagree		Male	22	Senior / Fourth Year		Sciences	Yes
740	4/7/2015 15:18	1	ch	Agree		Neither agree or disagree		Agree		Disagree		Agree		Agree		Agree		Neither agree or disagree		Agree		Agree		Disagree		Agree		Disagree		Disagree		Disagree		No	Yes	No	No	No	No	No	No	Disagree		Female	25	Master		Social Science	Yes
741	4/7/2015 15:26	1	ch	Agree		Neither agree or disagree		Agree		Agree		Agree		Neither agree or disagree		Agree		Neither agree or disagree		Strongly agree		Agree		Agree		Agree		Agree		Neither agree or disagree		Agree		No	Yes	Yes	Yes	Yes	No	No	No	Agree		Female	30	Master		Social Science	Yes
742	4/7/2015 15:28	1	ch	Agree		Agree		Agree		Agree		Agree		Disagree		Agree		Neither agree or disagree		Agree		Agree		Neither agree or disagree		Agree		Disagree		Disagree		Disagree		Yes	Yes	Yes	No	Yes	No	No	No	Neither agree or disagree		Female	25	Master		Sciences	No
743	4/7/2015 15:29	1	ch	Strongly agree		Strongly agree		Strongly agree		Strongly agree		Strongly agree		Strongly agree		Strongly agree		Strongly agree		Strongly agree		Strongly agree		Strongly agree		Strongly agree		Strongly agree		Strongly agree		Strongly agree		No	No	No	No	Yes	No	No	No	Agree		Male	20	Sophomore / Second Year		Sciences	Yes
744	4/7/2015 15:40	1	ch	Neither agree or disagree		Disagree		Disagree		Strongly agree		Disagree		Neither agree or disagree		Agree		Neither agree or disagree		Neither agree or disagree		Disagree		Agree		Neither agree or disagree		Agree		Strongly agree		Agree		No	Yes	Yes	Yes	Yes	Yes	No	Yes	Strongly agree		Male	21	Junior / Third Year		Sciences	Yes
745	4/7/2015 15:41	1	ch	Neither agree or disagree		Strongly agree		Strongly agree		Strongly agree		Strongly agree		Neither agree or disagree		Strongly agree		Strongly disagree		Strongly agree		Strongly agree		Agree		Strongly agree		Strongly disagree		Neither agree or disagree		Agree		No	Yes	No	No	Yes	No	No	No	Agree		Male	21	Junior / Third Year		Sciences	No
746	4/7/2015 15:43	1	ch	Neither agree or disagree		Strongly disagree		Strongly agree		Strongly agree		Strongly agree		Disagree		Agree		Neither agree or disagree		Neither agree or disagree		Strongly agree		Neither agree or disagree		Strongly agree		Strongly disagree		Strongly disagree		Neither agree or disagree		Yes	Yes	Yes	No	Yes	No	No	No	Strongly agree		Female	23	Senior / Fourth Year		Social Science	Yes
747	4/7/2015 15:44	1	ch	Neither agree or disagree		Disagree		Agree		Neither agree or disagree		Agree		Neither agree or disagree		Strongly agree		Agree		Agree		Strongly agree		Neither agree or disagree		Agree		Disagree		Neither agree or disagree		Strongly agree		No	Yes	No	No	Yes	No	No	No	Agree		Female	24	Senior / Fourth Year		Social Science	Yes
748	4/7/2015 15:45	1	ch	Neither agree or disagree		Agree		Neither agree or disagree		Agree		Neither agree or disagree		Agree		Agree		Agree		Agree		Neither agree or disagree		Agree		Agree		Agree		Neither agree or disagree		Agree		Yes	Yes	No	No	No	No	No	No	Neither agree or disagree		Male	39	PhD		Social Sciences	Yes
749	4/7/2015 15:46	1	ch	Agree		Disagree		Agree		Strongly agree		Strongly agree		Disagree		Strongly agree		Agree		Disagree		Agree		Disagree		Agree		Disagree		Disagree		Neither agree or disagree		No	No	Yes	Yes	Yes	No	No	No	Strongly disagree		Female	23	Senior / Fourth Year		Social Science	No
750	4/7/2015 15:48	1	ch	Neither agree or disagree		Neither agree or disagree		Agree		Agree		Agree		Agree		Strongly agree		Agree		Strongly agree		Strongly agree		Agree		Strongly agree		Agree		Disagree		Strongly agree		Yes	Yes	Yes	No	Yes	No	No	No	Neither agree or disagree		Female	21	Freshman / First Year		Social Science	No
751	4/7/2015 15:58	1	ch	Strongly disagree		Strongly disagree		Strongly agree		Strongly agree		Strongly agree		Disagree		Neither agree or disagree		Strongly disagree		Strongly disagree		Strongly agree		Strongly disagree		Strongly agree		Strongly disagree		Strongly disagree		Strongly agree		No	Yes	No	No	Yes	No	No	No	Agree		Male	2?3	Master		Sciences	Yes
752	4/7/2015 16:10	1	ch	Agree		Agree		Agree		Agree		Agree		Disagree		Agree		Disagree		Agree		Neither agree or disagree		Disagree		Neither agree or disagree		Neither agree or disagree		Neither agree or disagree		Neither agree or disagree		No	No	Yes	No	Yes	No	No	No	Neither agree or disagree		Female	24	Master		Social Sciences	No
753	4/7/2015 16:18	1	ch	Neither agree or disagree		Agree		Neither agree or disagree		Neither agree or disagree		Disagree		Agree		Agree		Agree		Neither agree or disagree		Neither agree or disagree		Agree		Neither agree or disagree		Agree		Agree		Disagree		No	Yes	Yes	No	Yes	No	No	No	Disagree		Female	24	PhD		Social Sciences	No
754	4/7/2015 16:21	1	ch	Neither agree or disagree		Agree		Agree		Agree		Agree		Neither agree or disagree		Agree		Neither agree or disagree		Agree		Agree		Neither agree or disagree		Neither agree or disagree		Neither agree or disagree		Neither agree or disagree		Agree		No	Yes	Yes	No	Yes	No	No	No	Neither agree or disagree		Male	23	Senior / Fourth Year		Sciences	Yes
755	4/7/2015 16:27	1	ch	Strongly agree		Agree		Strongly agree		Agree		Strongly agree		Disagree		Agree		Neither agree or disagree		Agree		Strongly agree		Disagree		Strongly agree		Disagree		Disagree		Strongly agree		No	No	No	No	Yes	No	No	No	Disagree		Female	25	Senior / Fourth Year		Art & Humanities	Yes
756	4/7/2015 16:32	1	ch	Disagree		Agree		Neither agree or disagree		Neither agree or disagree		Disagree		Disagree		Agree		Neither agree or disagree		Disagree		Disagree		Agree		Neither agree or disagree		Agree		Neither agree or disagree		Neither agree or disagree		No	Yes	No	Yes	No	No	No	No	Disagree		Male	27	Master		Sciences	No
757	4/7/2015 16:37	1	ch	Strongly disagree		Neither agree or disagree		Neither agree or disagree		Neither agree or disagree		Neither agree or disagree		Neither agree or disagree		Neither agree or disagree		Neither agree or disagree		Neither agree or disagree		Neither agree or disagree		Neither agree or disagree		Neither agree or disagree		Neither agree or disagree		Neither agree or disagree		Neither agree or disagree		No	No	No	No	Yes	No	No	Yes	Neither agree or disagree		Female	30	Master		Social Science	Yes
758	4/7/2015 16:38	1	ch	Strongly agree		Disagree		Strongly agree		Strongly agree		Agree		Agree		Strongly agree		Disagree		Agree		Strongly agree		Neither agree or disagree		Agree		Neither agree or disagree		Disagree		Disagree		No	No	No	Yes	Yes	No	No	No	Neither agree or disagree		Female	20	Junior / Third Year		Social Sciences	No
759	4/7/2015 16:41	1	ch	Strongly disagree		Agree		Neither agree or disagree		Disagree		Disagree		Disagree		Strongly agree		Disagree		Neither agree or disagree		Agree		Disagree		Neither agree or disagree		Disagree		Neither agree or disagree		Neither agree or disagree		No	No	Yes	Yes	Yes	No	No	No	Disagree		Female	21	Sophomore / Second Year		Sciences	No
760	4/7/2015 17:16	1	ch	Agree		Agree		Neither agree or disagree		Strongly agree		Neither agree or disagree		Disagree		Strongly agree		Neither agree or disagree		Strongly agree		Agree		Strongly agree		Agree		Neither agree or disagree		Neither agree or disagree		Neither agree or disagree		Yes	Yes	No	No	Yes	No	No	No	Agree		Female	22	Senior / Fourth Year		Social Science	Yes
761	4/7/2015 17:38	1	ch	Strongly disagree		Agree		Agree		Agree		Strongly disagree		Disagree		Neither agree or disagree		Neither agree or disagree		Agree		Neither agree or disagree		Neither agree or disagree		Disagree		Disagree		Neither agree or disagree		Neither agree or disagree		Yes	No	Yes	Yes	Yes	No	No	No	Disagree		Female	23	Sophomore / Second Year		Sciences	Yes
762	4/7/2015 18:17	1	ch	Neither agree or disagree		Disagree		Agree		Agree		Agree		Disagree		Agree		Neither agree or disagree		Agree		Strongly agree		Neither agree or disagree		Neither agree or disagree		Neither agree or disagree		Neither agree or disagree		Agree		No	Yes	No	No	Yes	No	No	No	Neither agree or disagree		Female	26	Master		Social Sciences	Yes
763	4/7/2015 18:22	1	ch	Neither agree or disagree		Disagree		Strongly agree		Neither agree or disagree		Agree		Disagree		Agree		Disagree		Agree		Agree		Neither agree or disagree		Agree		Disagree		Disagree		Agree		Yes	No	No	Yes	Yes	No	No	No	Neither agree or disagree		Male	19	Freshman / First Year		Social Science	Yes
764	4/7/2015 18:54	1	ch	Strongly agree		Neither agree or disagree		Strongly agree		Strongly agree		Strongly agree		Disagree		Strongly agree		Neither agree or disagree		Strongly agree		Strongly agree		Neither agree or disagree		Strongly agree		Strongly disagree		Neither agree or disagree		Strongly agree		Yes	Yes	Yes	No	Yes	No	No	No	Neither agree or disagree		Female	25	Master		Art & Humanities	Yes
765	4/7/2015 19:12	1	ch	Agree		Agree		Neither agree or disagree		Neither agree or disagree		Neither agree or disagree		Agree		Strongly agree		Agree		Neither agree or disagree		Neither agree or disagree		Neither agree or disagree		Neither agree or disagree		Agree		Agree		Neither agree or disagree		Yes	No	Yes	No	Yes	No	No	No	Disagree		Female	28	Master		Social Science	Yes
766	4/7/2015 19:44	1	ch	Neither agree or disagree		Neither agree or disagree		Neither agree or disagree		Neither agree or disagree		Agree		Disagree		Agree		Disagree		Agree		Agree		Disagree		Agree		Disagree		Disagree		Agree		No	Yes	No	Yes	Yes	No	No	No	Disagree		Male	21	Freshman / First Year		Social Science	No
767	4/7/2015 20:16	1	ch	Agree		Disagree		Strongly agree		Strongly agree		Strongly agree		Neither agree or disagree		Agree		Neither agree or disagree		Agree		Strongly agree		Strongly disagree		Strongly agree		Neither agree or disagree		Disagree		Disagree		No	Yes	No	No	Yes	No	No	No	Disagree		Female	21	Junior / Third Year		Social Sciences	No
768	4/7/2015 21:01	1	ch	Neither agree or disagree		Disagree		Agree		Agree		Agree		Neither agree or disagree		Agree		Neither agree or disagree		Neither agree or disagree		Agree		Agree		Neither agree or disagree		Disagree		Disagree		Agree		No	Yes	Yes	No	No	No	No	No	Disagree		Female	26	Master		Social Sciences	Yes
769	4/7/2015 21:36	1	ch	Agree		Neither agree or disagree		Strongly agree		Strongly agree		Agree		Neither agree or disagree		Agree		Neither agree or disagree		Agree		Agree		Agree		Agree		Neither agree or disagree		Neither agree or disagree		Neither agree or disagree		Yes	Yes	No	Yes	Yes	No	No	No	Neither agree or disagree		Female	22	Senior / Fourth Year		Sciences	No
770	4/7/2015 21:41	1	ch	Agree		Neither agree or disagree		Agree		Agree		Neither agree or disagree		Neither agree or disagree		Strongly agree		Neither agree or disagree		Agree		Neither agree or disagree		Neither agree or disagree		Neither agree or disagree		Agree		Agree		Neither agree or disagree		No	Yes	Yes	No	Yes	No	No	No	Neither agree or disagree		Female	25	Master		Sciences	No
771	4/7/2015 21:54	1	ch	Neither agree or disagree		Disagree		Agree		Neither agree or disagree		Agree		Neither agree or disagree		Agree		Agree		Neither agree or disagree		Strongly agree		Agree		Strongly agree		Neither agree or disagree		Neither agree or disagree		Strongly agree		No	Yes	Yes	Yes	Yes	No	No	No	Agree		Female	24	Senior / Fourth Year		Social Science	No
772	4/7/2015 23:12	1	ch	Agree		Disagree		Strongly agree		Strongly agree		Strongly agree		Neither agree or disagree		Agree		Disagree		Disagree		Strongly agree		Disagree		Strongly agree		Disagree		Disagree		Strongly agree		No	Yes	Yes	No	Yes	Yes	No	No	Disagree		Female	25	Senior / Fourth Year		Social Sciences	No
773	4/7/2015 23:33	1	ch	Disagree		Disagree		Disagree		Disagree		Agree		Agree		Agree		Agree		Agree		Agree		Agree		Agree		Neither agree or disagree		Disagree		Agree		Yes	Yes	Yes	No	Yes	No	No	No	Disagree		Male	23	Master		Sciences	Yes
774	4/8/2015 8:17	1	ch	Agree		Agree		Agree		Agree		Neither agree or disagree		Disagree		Agree		Agree		Agree		Strongly agree		Neither agree or disagree		Strongly agree		Neither agree or disagree		Neither agree or disagree		Disagree		Yes	Yes	Yes	Yes	Yes	No	No	No	Agree		Male	25	Master		Social Science	Yes
775	4/8/2015 8:18	1	ch	Agree		Agree		Agree		Agree		Neither agree or disagree		Disagree		Agree		Agree		Agree		Strongly agree		Neither agree or disagree		Strongly agree		Neither agree or disagree		Neither agree or disagree		Disagree		Yes	Yes	Yes	Yes	Yes	No	No	No	Agree		Male	25	Master		Social Science	Yes
776	4/8/2015 10:25	1	ch	Neither agree or disagree		Agree		Strongly agree		Strongly agree		Strongly agree		Disagree		Strongly agree		Disagree		Strongly agree		Strongly agree		Disagree		Strongly agree		Agree		Neither agree or disagree		Neither agree or disagree		No	Yes	No	Yes	Yes	No	No	No	Disagree		Female	23	Senior / Fourth Year		Social Sciences	Yes
777	4/8/2015 10:47	1	ch	Strongly agree		Neither agree or disagree		Strongly agree		Strongly agree		Strongly agree		Agree		Strongly agree		Disagree		Strongly agree		Agree		Agree		Strongly agree		Disagree		Disagree		Neither agree or disagree		No	No	No	No	Yes	No	No	No	Neither agree or disagree		Female	25	Master		Art & Humanities	Yes
778	4/8/2015 12:02	1	ch	Agree		Agree		Agree		Strongly agree		Agree		Neither agree or disagree		Strongly agree		Neither agree or disagree		Strongly agree		Strongly agree		Strongly agree		Agree		Disagree		Disagree		Agree		No	Yes	Yes	No	No	No	No	No	Disagree		Female	25	Master		Social Science	No
779	4/8/2015 12:13	1	ch	Neither agree or disagree		Neither agree or disagree		Agree		Agree		Neither agree or disagree		Disagree		Strongly agree		Neither agree or disagree		Agree		Agree		Agree		Agree		Disagree		Neither agree or disagree		Disagree		No	Yes	Yes	No	No	No	No	No	Agree		Female	24	Master		Social Sciences	No
780	4/8/2015 15:43	1	ch	Neither agree or disagree		Neither agree or disagree		Agree		Neither agree or disagree		Agree		Neither agree or disagree		Agree		Neither agree or disagree		Agree		Neither agree or disagree		Neither agree or disagree		Neither agree or disagree		Neither agree or disagree		Neither agree or disagree		Neither agree or disagree		Yes	Yes	Yes	No	Yes	No	No	No	Neither agree or disagree		Male	24	Junior / Third Year		Social Science	No
781	4/8/2015 21:52	1	ch	Agree		Neither agree or disagree		Agree		Agree		Agree		Disagree		Agree		Agree		Disagree		Agree		Agree		Agree		Disagree		Disagree		Disagree		No	Yes	Yes	No	No	No	No	No	Disagree		Female	22	Senior / Fourth Year		Sciences	No
782	4/8/2015 21:53	1	ch	Agree		Disagree		Agree		Agree		Disagree		Disagree		Agree		Disagree		Agree		Disagree		Disagree		Agree		Disagree		Disagree		Agree		No	Yes	Yes	No	Yes	No	No	No	Disagree		Female	23	Senior / Fourth Year		Sciences	No
783	4/8/2015 21:53	1	ch	Agree		Disagree		Agree		Agree		Agree		Neither agree or disagree		Agree		Agree		Agree		Agree		Neither agree or disagree		Agree		Disagree		Agree		Agree		No	Yes	Yes	Yes	Yes	No	No	No	Agree		Female	22	Senior / Fourth Year		Sciences	Yes
784	4/8/2015 21:57	1	ch	Neither agree or disagree		Disagree		Agree		Agree		Agree		Neither agree or disagree		Agree		Agree		Agree		Agree		Agree		Agree		Disagree		Disagree		Disagree		Yes	Yes	Yes	No	Yes	No	No	No	Neither agree or disagree		Female	23	Senior / Fourth Year		Sciences	Yes
785	4/8/2015 21:58	1	ch	Neither agree or disagree		Strongly agree		Disagree		Agree		Disagree		Neither agree or disagree		Agree		Neither agree or disagree		Strongly agree		Neither agree or disagree		Neither agree or disagree		Disagree		Agree		Neither agree or disagree		Disagree		Yes	Yes	Yes	Yes	Yes	No	No	No	Neither agree or disagree		Male	24	Senior / Fourth Year		Sciences	Yes
786	4/8/2015 22:00	1	ch	Strongly agree		Agree		Strongly agree		Agree		Agree		Strongly disagree		Strongly agree		Strongly agree		Strongly agree		Neither agree or disagree		Strongly agree		Neither agree or disagree		Neither agree or disagree		Neither agree or disagree		Strongly agree		No	Yes	Yes	No	No	No	No	No	Neither agree or disagree		Male	22	Senior / Fourth Year		Social Sciences	No
787	4/8/2015 22:02	1	ch	Agree		Agree		Strongly agree		Strongly agree		Strongly agree		Disagree		Strongly agree		Strongly agree		Agree		Strongly agree		Disagree		Strongly agree		Disagree		Disagree		Agree		No	No	No	No	Yes	No	No	No	Disagree		Female	23	Senior / Fourth Year		Sciences	Yes
788	4/8/2015 22:03	1	ch	Agree		Agree		Agree		Agree		Agree		Neither agree or disagree		Agree		Neither agree or disagree		Agree		Agree		Neither agree or disagree		Agree		Neither agree or disagree		Neither agree or disagree		Disagree		No	Yes	No	No	Yes	No	No	No	Neither agree or disagree		Female	23	Senior / Fourth Year		Social Science	No
789	4/8/2015 22:14	1	ch	Strongly agree		Disagree		Agree		Agree		Agree		Neither agree or disagree		Strongly agree		Neither agree or disagree		Agree		Agree		Disagree		Neither agree or disagree		Disagree		Disagree		Disagree		No	Yes	No	Yes	No	No	No	No	Neither agree or disagree		Female	48	Master		Art & Humanities	No
790	4/8/2015 22:25	1	ch	Neither agree or disagree		Agree		Agree		Agree		Agree		Disagree		Strongly agree		Neither agree or disagree		Neither agree or disagree		Agree		Disagree		Agree		Neither agree or disagree		Agree		Disagree		No	Yes	Yes	No	No	No	No	No	Agree		Female	22	Senior / Fourth Year		Sciences	No
791	4/8/2015 22:27	1	ch	Strongly agree		Disagree		Agree		Agree		Strongly agree		Disagree		Agree		Disagree		Strongly agree		Strongly agree		Disagree		Strongly agree		Disagree		Disagree		Strongly agree		No	Yes	No	No	Yes	No	No	No	Agree		Male	23	Senior / Fourth Year		Sciences	Yes
792	4/8/2015 22:42	1	ch	Agree		Neither agree or disagree		Agree		Agree		Agree		Disagree		Agree		Neither agree or disagree		Agree		Neither agree or disagree		Agree		Agree		Neither agree or disagree		Neither agree or disagree		Agree		No	Yes	No	No	No	No	No	No	Agree		Female	23	Senior / Fourth Year		Sciences	Yes
793	4/8/2015 22:52	1	ch	Disagree		Disagree		Neither agree or disagree		Disagree		Neither agree or disagree		Disagree		Agree		Neither agree or disagree		Agree		Disagree		Disagree		Neither agree or disagree		Neither agree or disagree		Agree		Disagree		No	Yes	No	No	No	No	No	No	Agree		Female	23	Master		Social Sciences	Yes
794	4/8/2015 23:02	1	ch	Strongly disagree		Strongly disagree		Strongly disagree		Strongly disagree		Strongly disagree		Strongly disagree		Strongly disagree		Strongly disagree		Strongly disagree		Strongly disagree		Strongly disagree		Strongly disagree		Strongly disagree		Strongly disagree		Strongly disagree		Yes	No	No	No	No	No	No	No	Strongly disagree		Female	20	Freshman / First Year		Art & Humanities	No
795	4/8/2015 23:04	1	ch	Strongly disagree		Strongly disagree		Strongly disagree		Strongly disagree		Strongly disagree		Strongly disagree		Strongly disagree		Neither agree or disagree		Strongly agree		Agree		Neither agree or disagree		Neither agree or disagree		Neither agree or disagree		Agree		Strongly agree		No	No	No	No	No	Yes	No	No	Neither agree or disagree		Female	18	Sophomore / Second Year		Sciences	No
796	4/8/2015 23:46	1	ch	Disagree		Neither agree or disagree		Agree		Agree		Neither agree or disagree		Disagree		Strongly agree		Neither agree or disagree		Neither agree or disagree		Neither agree or disagree		Strongly agree		Neither agree or disagree		Neither agree or disagree		Strongly disagree		Agree		No	Yes	Yes	No	Yes	No	No	No	Disagree		Female	23	Senior / Fourth Year		Sciences	No
797	4/9/2015 8:52	1	ch	Agree		Neither agree or disagree		Disagree		Disagree		Neither agree or disagree		Disagree		Agree		Neither agree or disagree		Agree		Agree		Agree		Agree		Neither agree or disagree		Disagree		Disagree		Yes	Yes	No	No	No	No	No	No	Neither agree or disagree		Male	36	???		Social Sciences	No
798	4/9/2015 9:00	1	ch	Agree		Disagree		Strongly agree		Agree		Strongly agree		Disagree		Agree		Disagree		Strongly agree		Strongly agree		Disagree		Strongly agree		Disagree		Disagree		Neither agree or disagree		Yes	No	No	No	Yes	No	No	No	Agree		Male	20	Sophomore / Second Year		Social Sciences	No
799	4/9/2015 9:20	1	ch	Neither agree or disagree		Disagree		Agree		Agree		Agree		Neither agree or disagree		Agree		Disagree		Agree		Agree		Agree		Agree		Disagree		Disagree		Agree		Yes	Yes	No	Yes	Yes	No	No	No	Disagree		Female	19	Freshman / First Year		Social Science	Yes
800	4/9/2015 9:35	1	ch	Neither agree or disagree		Neither agree or disagree		Agree		Neither agree or disagree		Strongly agree		Neither agree or disagree		Strongly agree		Agree		Agree		Strongly agree		Disagree		Strongly agree		Disagree		Disagree		Agree		Yes	No	No	No	Yes	Yes	No	No	Disagree		Female	20	Sophomore / Second Year		Art & Humanities	Yes
801	4/9/2015 9:41	1	ch	Neither agree or disagree		Disagree		Agree		Agree		Agree		Agree		Agree		Neither agree or disagree		Agree		Strongly agree		Neither agree or disagree		Agree		Neither agree or disagree		Neither agree or disagree		Agree		No	Yes	Yes	No	Yes	No	No	No	Neither agree or disagree		Female	17	Freshman / First Year		Social Science	No
802	4/9/2015 10:39	1	ch	Neither agree or disagree		Disagree		Agree		Agree		Neither agree or disagree		Neither agree or disagree		Strongly agree		Neither agree or disagree		Agree		Strongly agree		Agree		Neither agree or disagree		Neither agree or disagree		Neither agree or disagree		Neither agree or disagree		Yes	Yes	Yes	No	Yes	No	No	No	Disagree		Female	27	Master		Social Sciences	No
803	4/9/2015 10:41	1	ch	Neither agree or disagree		Disagree		Strongly agree		Strongly agree		Strongly agree		Disagree		Disagree		Agree		Agree		Strongly agree		Disagree		Strongly agree		Neither agree or disagree		Strongly disagree		Neither agree or disagree		No	Yes	No	No	Yes	No	No	No	Neither agree or disagree		Female	27	Master		Social Sciences	No
804	4/9/2015 10:47	1	ch	Strongly agree		Neither agree or disagree		Neither agree or disagree		Disagree		Disagree		Neither agree or disagree		Agree		Agree		Agree		Strongly disagree		Agree		Agree		Strongly agree		Disagree		Neither agree or disagree		No	No	Yes	No	No	No	No	No	Disagree		Male	28	PhD		Sciences	No
805	4/9/2015 10:55	1	ch	Neither agree or disagree		Neither agree or disagree		Neither agree or disagree		Agree		Agree		Agree		Strongly agree		Neither agree or disagree		Agree		Neither agree or disagree		Agree		Disagree		Disagree		Disagree		Disagree		Yes	Yes	Yes	No	Yes	No	No	No	Agree		Female	25	Master		Sciences	Yes
806	4/9/2015 10:56	1	ch	Neither agree or disagree		Agree		Agree		Neither agree or disagree		Neither agree or disagree		Disagree		Agree		Agree		Agree		Agree		Disagree		Agree		Neither agree or disagree		Neither agree or disagree		Agree		Yes	Yes	No	Yes	No	No	No	No	Agree		Male	24	Master		Sciences	No
807	4/9/2015 10:56	1	ch	Neither agree or disagree		Neither agree or disagree		Agree		Disagree		Agree		Agree		Agree		Disagree		Agree		Agree		Neither agree or disagree		Agree		Neither agree or disagree		Neither agree or disagree		Agree		Yes	Yes	No	No	No	No	No	No	Disagree		Female	26	Master		Sciences	Yes
808	4/9/2015 10:59	1	ch	Neither agree or disagree		Agree		Agree		Agree		Agree		Disagree		Agree		Agree		Agree		Agree		Neither agree or disagree		Neither agree or disagree		Disagree		Neither agree or disagree		Agree		Yes	Yes	No	Yes	No	No	No	No	Agree		Female	25	Master		Sciences	Yes
809	4/9/2015 11:03	1	ch	Strongly agree		Disagree		Neither agree or disagree		Disagree		Strongly disagree		Strongly disagree		Strongly agree		Disagree		Agree		Strongly agree		Neither agree or disagree		Strongly agree		Strongly agree		Strongly agree		Strongly agree		Yes	Yes	Yes	No	No	No	No	No	Strongly agree		Male	31	PhD		Social Science	Yes
810	4/9/2015 11:07	1	ch	Disagree		Disagree		Agree		Strongly agree		Agree		Neither agree or disagree		Strongly agree		Neither agree or disagree		Agree		Strongly agree		Neither agree or disagree		Strongly agree		Neither agree or disagree		Strongly disagree		Agree		No	Yes	No	No	Yes	No	No	No	Agree		Male	23	Sophomore / Second Year		Sciences	Yes
811	4/9/2015 11:08	1	ch	Agree		Disagree		Strongly agree		Strongly agree		Strongly agree		Neither agree or disagree		Strongly agree		Agree		Agree		Strongly agree		Disagree		Strongly agree		Strongly disagree		Disagree		Strongly agree		Yes	Yes	Yes	No	Yes	No	No	No	Disagree		Male	34	Master		Sciences	Yes
812	4/9/2015 11:09	1	ch	Strongly agree		Disagree		Agree		Agree		Strongly agree		Strongly disagree		Strongly agree		Neither agree or disagree		Neither agree or disagree		Agree		Disagree		Strongly agree		Disagree		Disagree		Strongly agree		No	Yes	No	No	No	No	No	No	Disagree		Female	25	Master		Art & Humanities	Yes
813	4/9/2015 11:15	1	ch	Disagree		Neither agree or disagree		Neither agree or disagree		Strongly agree		Strongly agree		Disagree		Strongly disagree		Disagree		Neither agree or disagree		Disagree		Neither agree or disagree		Strongly disagree		Agree		Strongly agree		Strongly agree		No	No	No	Yes	No	No	No	No	Neither agree or disagree		Female	26	Master		Social Science	Yes
814	4/9/2015 11:27	1	ch	Agree		Disagree		Agree		Agree		Agree		Disagree		Agree		Neither agree or disagree		Neither agree or disagree		Agree		Disagree		Agree		Agree		Disagree		Agree		No	No	No	No	Yes	No	No	No	Neither agree or disagree		Female	22	Senior / Fourth Year		Sciences	No
815	4/9/2015 11:53	1	ch	Agree		Disagree		Strongly agree		Strongly agree		Strongly agree		Disagree		Neither agree or disagree		Neither agree or disagree		Neither agree or disagree		Strongly agree		Disagree		Strongly agree		Neither agree or disagree		Neither agree or disagree		Agree		Yes	Yes	No	Yes	Yes	No	No	No	Disagree		Female	26	Master		Social Science	Yes
816	4/9/2015 11:58	1	ch	Agree		Agree		Agree		Agree		Strongly agree		Neither agree or disagree		Agree		Agree		Agree		Strongly agree		Disagree		Neither agree or disagree		Neither agree or disagree		Agree		Agree		No	Yes	No	No	No	No	No	No	Neither agree or disagree		Male	27	Master		Social Science	No
817	4/9/2015 12:04	1	ch	Agree		Agree		Neither agree or disagree		Agree		Disagree		Agree		Strongly agree		Strongly agree		Strongly agree		Disagree		Agree		Agree		Neither agree or disagree		Neither agree or disagree		Agree		No	Yes	No	No	Yes	No	No	No	Agree		Male	27	Senior / Fourth Year		Social Science	No
818	4/9/2015 12:27	1	ch	Agree		Neither agree or disagree		Agree		Strongly agree		Strongly agree		Disagree		Strongly agree		Strongly disagree		Strongly agree		Strongly agree		Neither agree or disagree		Strongly agree		Strongly disagree		Disagree		Strongly agree		No	No	Yes	Yes	No	No	No	No	Neither agree or disagree		Female	27	Master		Social Science	Yes
819	4/9/2015 12:36	1	ch	Agree		Strongly disagree		Strongly agree		Strongly agree		Strongly agree		Neither agree or disagree		Strongly agree		Strongly disagree		Strongly agree		Strongly agree		Strongly disagree		Strongly agree		Strongly disagree		Strongly disagree		Strongly agree		No	No	Yes	No	No	No	No	No	Neither agree or disagree		Male	27	Freshman / First Year		Art & Humanities	No
820	4/9/2015 12:40	1	ch	Agree		Agree		Agree		Neither agree or disagree		Agree		Disagree		Agree		Agree		Agree		Agree		Disagree		Agree		Neither agree or disagree		Neither agree or disagree		Neither agree or disagree		No	No	Yes	No	Yes	No	No	No	Neither agree or disagree		Male	28	PhD		Social Sciences	No
821	4/9/2015 12:45	1	ch	Neither agree or disagree		Agree		Strongly agree		Strongly agree		Agree		Disagree		Agree		Agree		Agree		Strongly agree		Agree		Agree		Neither agree or disagree		Disagree		Disagree		Yes	Yes	Yes	No	Yes	No	No	No	Agree		Female	27	Senior / Fourth Year		Social Science	Yes
822	4/9/2015 12:52	1	ch	Agree		Disagree		Strongly agree		Strongly agree		Strongly agree		Disagree		Agree		Disagree		Agree		Strongly agree		Disagree		Agree		Disagree		Disagree		Agree		Yes	Yes	No	No	Yes	No	No	No	Disagree		Female	26	Master		Art & Humanities	No
823	4/9/2015 12:57	1	ch	Agree		Neither agree or disagree		Strongly agree		Agree		Agree		Disagree		Strongly agree		Neither agree or disagree		Strongly agree		Strongly agree		Disagree		Agree		Disagree		Neither agree or disagree		Neither agree or disagree		No	No	Yes	No	Yes	No	No	No	Neither agree or disagree		Female	27	Senior / Fourth Year		Art & Humanities	Yes
824	4/9/2015 13:34	1	ch	Agree		Neither agree or disagree		Agree		Neither agree or disagree		Agree		Agree		Agree		Strongly agree		Agree		Agree		Neither agree or disagree		Neither agree or disagree		Neither agree or disagree		Agree		Agree		No	Yes	No	No	Yes	No	No	No	Agree		Male	27	Junior / Third Year		Social Sciences	Yes
825	4/9/2015 13:37	1	ch	Agree		Neither agree or disagree		Neither agree or disagree		Agree		Neither agree or disagree		Neither agree or disagree		Agree		Agree		Disagree		Neither agree or disagree		Agree		Neither agree or disagree		Agree		Agree		Neither agree or disagree		No	No	Yes	No	Yes	No	No	No	Neither agree or disagree		Male	28	Senior / Fourth Year		Sciences	Yes
826	4/9/2015 14:14	1	ch	Strongly agree		Agree		Strongly agree		Agree		Neither agree or disagree		Agree		Strongly agree		Agree		Strongly agree		Agree		Strongly agree		Agree		Disagree		Disagree		Agree		No	Yes	No	No	Yes	No	No	No	Disagree		Female	26	Master		Social Sciences	No
827	4/9/2015 14:24	1	ch	Agree		Disagree		Agree		Agree		Agree		Disagree		Strongly agree		Disagree		Neither agree or disagree		Agree		Disagree		Agree		Disagree		Disagree		Agree		No	Yes	Yes	Yes	Yes	No	No	No	Disagree		Male	28	Master		Sciences	Yes
828	4/9/2015 14:24	1	ch	Agree		Disagree		Strongly agree		Strongly agree		Strongly agree		Neither agree or disagree		Strongly agree		Neither agree or disagree		Strongly agree		Strongly agree		Strongly agree		Strongly agree		Neither agree or disagree		Neither agree or disagree		Strongly agree		No	Yes	No	No	Yes	No	No	No	Neither agree or disagree		Female	23	Junior / Third Year		Social Science	Yes
829	4/9/2015 14:46	1	ch	Strongly disagree		Neither agree or disagree		Disagree		Disagree		Strongly disagree		Disagree		Agree		Agree		Agree		Neither agree or disagree		Agree		Agree		Disagree		Agree		Neither agree or disagree		No	Yes	No	No	Yes	No	No	No	Agree		Female	25	Master		Social Science	No
830	4/9/2015 15:02	1	ch	Agree		Strongly agree		Neither agree or disagree		Neither agree or disagree		Neither agree or disagree		Strongly agree		Agree		Disagree		Agree		Neither agree or disagree		Agree		Neither agree or disagree		Strongly agree		Strongly agree		Disagree		No	No	No	Yes	No	No	No	No	Agree		Female	22	Senior / Fourth Year		Social Science	No
831	4/9/2015 15:09	1	ch	Agree		Strongly agree		Agree		Agree		Neither agree or disagree		Disagree		Neither agree or disagree		Disagree		Agree		Agree		Neither agree or disagree		Agree		Neither agree or disagree		Agree		Agree		No	Yes	No	No	Yes	No	No	No	Disagree		Male	23	Junior / Third Year		Sciences	No
832	4/9/2015 15:13	1	ch	Agree		Agree		Agree		Agree		Neither agree or disagree		Neither agree or disagree		Agree		Agree		Agree		Agree		Neither agree or disagree		Neither agree or disagree		Neither agree or disagree		Neither agree or disagree		Agree		No	Yes	Yes	No	Yes	No	No	No	Neither agree or disagree		Female	28	Master		Art & Humanities	Yes
833	4/9/2015 15:13	1	ch	Neither agree or disagree		Disagree		Agree		Agree		Strongly agree		Strongly disagree		Strongly agree		Neither agree or disagree		Agree		Strongly agree		Disagree		Agree		Disagree		Disagree		Agree		Yes	Yes	Yes	Yes	Yes	Yes	No	No	Disagree		Female	21	Junior / Third Year		Social Science	Yes
834	4/9/2015 15:16	1	ch	Neither agree or disagree		Disagree		Agree		Agree		Agree		Disagree		Agree		Disagree		Agree		Agree		Disagree		Agree		Disagree		Disagree		Neither agree or disagree		No	Yes	No	No	Yes	No	No	No	Neither agree or disagree		Female	21	Junior / Third Year		Social Science	No
835	4/9/2015 15:36	1	ch	Strongly agree		Disagree		Agree		Strongly agree		Agree		Disagree		Strongly agree		Agree		Agree		Agree		Agree		Agree		Disagree		Agree		Agree		No	Yes	No	Yes	Yes	No	No	No	Agree		Female	21	Junior / Third Year		Sciences	No
836	4/9/2015 15:36	1	ch	Agree		Neither agree or disagree		Strongly agree		Strongly agree		Strongly agree		Disagree		Strongly agree		Strongly disagree		Strongly agree		Strongly agree		Strongly disagree		Strongly agree		Strongly disagree		Strongly disagree		Disagree		No	No	No	No	Yes	No	No	No	Disagree		Female	22	Junior / Third Year		Sciences	No
837	4/9/2015 15:46	1	ch	Agree		Disagree		Agree		Agree		Agree		Neither agree or disagree		Agree		Neither agree or disagree		Agree		Strongly agree		Neither agree or disagree		Strongly agree		Neither agree or disagree		Neither agree or disagree		Agree		Yes	Yes	No	No	Yes	No	No	No	Disagree		Male	27	Senior / Fourth Year		Social Science	No
838	4/9/2015 15:53	1	ch	Neither agree or disagree		Neither agree or disagree		Agree		Strongly agree		Agree		Disagree		Strongly agree		Agree		Agree		Agree		Agree		Agree		Disagree		Neither agree or disagree		Agree		Yes	Yes	No	No	Yes	Yes	No	No	Neither agree or disagree		Female	25?	Master		Art & Humanities	Yes
839	4/9/2015 15:55	1	ch	Neither agree or disagree		Disagree		Agree		Neither agree or disagree		Agree		Disagree		Neither agree or disagree		Agree		Agree		Agree		Strongly disagree		Agree		Disagree		Disagree		Agree		No	Yes	Yes	Yes	Yes	No	No	No	Agree		Female	27	PhD		Social Science	No
840	4/9/2015 16:15	1	ch	Disagree		Disagree		Agree		Agree		Agree		Disagree		Agree		Agree		Agree		Agree		Agree		Agree		Disagree		Disagree		Disagree		No	Yes	No	No	No	No	No	No	Disagree		Female	28	Master		Art & Humanities	No
841	4/9/2015 16:47	1	ch	Neither agree or disagree		Neither agree or disagree		Agree		Agree		Agree		Agree		Agree		Neither agree or disagree		Agree		Neither agree or disagree		Neither agree or disagree		Agree		Agree		Agree		Neither agree or disagree		Yes	Yes	No	No	Yes	No	No	No	Agree		Male	27	Senior / Fourth Year		Social Sciences	Yes
842	4/9/2015 20:08	1	ch	Disagree		Agree		Neither agree or disagree		Agree		Agree		Strongly disagree		Strongly agree		Neither agree or disagree		Neither agree or disagree		Agree		Neither agree or disagree		Agree		Disagree		Neither agree or disagree		Disagree		No	Yes	No	Yes	Yes	Yes	No	No	Agree		Female	22	Senior / Fourth Year		Sciences	Yes
843	4/9/2015 22:36	1	ch	Agree		Disagree		Agree		Agree		Neither agree or disagree		Disagree		Agree		Disagree		Agree		Agree		Disagree		Agree		Disagree		Disagree		Agree		No	Yes	No	No	Yes	No	No	No	Disagree		Female	27	Master		Art & Humanities	Yes
844	4/10/2015 8:34	1	ch	Agree		Neither agree or disagree		Agree		Agree		Agree		Neither agree or disagree		Strongly agree		Agree		Agree		Agree		Neither agree or disagree		Strongly agree		Agree		Neither agree or disagree		Agree		Yes	No	No	No	No	No	No	No	Neither agree or disagree		Female	25	Master		Social Science	Yes
845	4/10/2015 8:35	1	ch	Strongly agree		Strongly agree		Strongly agree		Neither agree or disagree		Neither agree or disagree		Disagree		Strongly agree		Disagree		Neither agree or disagree		Disagree		Agree		Strongly agree		Neither agree or disagree		Agree		Strongly agree		No	No	Yes	Yes	Yes	No	No	No	Neither agree or disagree		Female	27	Master		Social Sciences	Yes
846	4/10/2015 8:36	1	ch	Neither agree or disagree		Disagree		Disagree		Neither agree or disagree		Neither agree or disagree		Neither agree or disagree		Agree		Agree		Neither agree or disagree		Neither agree or disagree		Neither agree or disagree		Neither agree or disagree		Neither agree or disagree		Neither agree or disagree		Neither agree or disagree		No	No	Yes	No	No	No	No	No	Neither agree or disagree		Male	30	Master		Social Science	No
847	4/10/2015 8:43	1	ch	Agree		Strongly disagree		Agree		Strongly agree		Strongly agree		Disagree		Neither agree or disagree		Agree		Neither agree or disagree		Neither agree or disagree		Disagree		Neither agree or disagree		Disagree		Agree		Disagree		Yes	No	No	No	No	No	No	No	Neither agree or disagree		Female	30	Master		Sciences	No
848	4/10/2015 8:43	1	ch	Agree		Neither agree or disagree		Agree		Agree		Agree		Disagree		Strongly agree		Neither agree or disagree		Agree		Agree		Disagree		Strongly agree		Neither agree or disagree		Neither agree or disagree		Agree		Yes	No	No	No	No	No	No	No	Disagree		Female	26	Master		Art & Humanities	No
849	4/10/2015 9:06	1	ch	Neither agree or disagree		Neither agree or disagree		Agree		Strongly agree		Agree		Agree		Agree		Neither agree or disagree		Agree		Strongly agree		Neither agree or disagree		Strongly agree		Strongly agree		Neither agree or disagree		Strongly agree		Yes	No	No	No	No	No	No	No	Neither agree or disagree		Female	29	Master		Social Science	Yes
850	4/10/2015 9:11	1	ch	Agree		Agree		Strongly agree		Strongly agree		Agree		Disagree		Neither agree or disagree		Neither agree or disagree		Agree		Strongly agree		Neither agree or disagree		Agree		Neither agree or disagree		Disagree		Disagree		Yes	No	Yes	No	No	No	No	No	Neither agree or disagree		Female	21	Junior / Third Year		Sciences	No
851	4/10/2015 9:32	1	ch	Agree		Agree		Agree		Neither agree or disagree		Disagree		Agree		Strongly agree		Neither agree or disagree		Agree		Disagree		Strongly agree		Disagree		Disagree		Neither agree or disagree		Neither agree or disagree		Yes	Yes	Yes	Yes	No	No	No	No	Agree		Female	33	Master		Sciences	No
852	4/10/2015 9:49	1	ch	Neither agree or disagree		Neither agree or disagree		Neither agree or disagree		Neither agree or disagree		Neither agree or disagree		Neither agree or disagree		Neither agree or disagree		Neither agree or disagree		Neither agree or disagree		Neither agree or disagree		Neither agree or disagree		Neither agree or disagree		Neither agree or disagree		Neither agree or disagree		Neither agree or disagree		No	Yes	No	No	No	Yes	No	No	Neither agree or disagree		Female	20	Sophomore / Second Year		Social Science	No
853	4/10/2015 9:59	1	ch	Agree		Agree		Agree		Agree		Agree		Agree		Agree		Agree		Agree		Agree		Agree		Agree		Agree		Agree		Agree		No	Yes	No	No	No	Yes	No	No	Agree		Female	23	Senior / Fourth Year		Social Science	Yes
854	4/10/2015 10:04	1	ch	Agree		Neither agree or disagree		Agree		Agree		Neither agree or disagree		Disagree		Agree		Strongly agree		Neither agree or disagree		Agree		Agree		Agree		Agree		Agree		Neither agree or disagree		Yes	No	No	Yes	No	No	No	No	Agree		Male	40	PhD		Social Science	Yes
855	4/10/2015 10:11	1	ch	Agree		Disagree		Neither agree or disagree		Disagree		Agree		Strongly disagree		Strongly disagree		Disagree		Agree		Agree		Agree		Agree		Disagree		Disagree		Strongly disagree		No	Yes	Yes	Yes	No	No	No	No	Neither agree or disagree		Female	24	Master		Social Science	Yes
856	4/10/2015 10:16	1	ch	Disagree		Disagree		Disagree		Disagree		Disagree		Disagree		Disagree		Disagree		Disagree		Disagree		Disagree		Disagree		Disagree		Disagree		Disagree		Yes	Yes	No	No	Yes	No	No	No	Disagree		Male	25	Master		Social Sciences	Yes
857	4/10/2015 10:18	1	ch	Neither agree or disagree		Neither agree or disagree		Neither agree or disagree		Neither agree or disagree		Neither agree or disagree		Neither agree or disagree		Neither agree or disagree		Neither agree or disagree		Neither agree or disagree		Neither agree or disagree		Neither agree or disagree		Neither agree or disagree		Neither agree or disagree		Neither agree or disagree		Neither agree or disagree		No	Yes	Yes	No	Yes	No	No	No	Neither agree or disagree		Male	20	Freshman / First Year		Social Science	No
858	4/10/2015 10:47	1	ch	Neither agree or disagree		Strongly agree		Strongly agree		Strongly agree		Strongly agree		Neither agree or disagree		Strongly agree		Agree		Agree		Strongly agree		Disagree		Strongly agree		Strongly agree		Disagree		Strongly agree		No	No	No	No	Yes	Yes	No	No	Disagree		Female	24	Senior / Fourth Year		Social Science	No
859	4/10/2015 10:48	1	ch	Neither agree or disagree		Agree		Agree		Strongly agree		Agree		Disagree		Strongly agree		Agree		Agree		Agree		Agree		Agree		Disagree		Disagree		Strongly agree		Yes	Yes	No	No	No	No	No	No	Agree		Female	33	PhD		Social Science	No
860	4/10/2015 10:50	1	ch	Agree		Disagree		Strongly agree		Strongly agree		Strongly agree		Neither agree or disagree		Strongly agree		Neither agree or disagree		Strongly agree		Agree		Agree		Strongly agree		Neither agree or disagree		Disagree		Agree		Yes	Yes	No	No	No	No	No	No	Disagree		Female	28	Master		Sciences	No
861	4/10/2015 10:50	1	ch	Neither agree or disagree		Neither agree or disagree		Neither agree or disagree		Neither agree or disagree		Neither agree or disagree		Neither agree or disagree		Neither agree or disagree		Neither agree or disagree		Neither agree or disagree		Neither agree or disagree		Neither agree or disagree		Neither agree or disagree		Neither agree or disagree		Neither agree or disagree		Neither agree or disagree		Yes	No	No	No	Yes	No	No	No	Neither agree or disagree		Male	24	Master		Social Science	Yes
862	4/10/2015 10:54	1	ch	Agree		Neither agree or disagree		Agree		Strongly agree		Strongly agree		Neither agree or disagree		Strongly agree		Disagree		Agree		Agree		Agree		Strongly agree		Neither agree or disagree		Agree		Strongly agree		Yes	Yes	No	No	No	No	No	No	Agree		Female	31	PhD		Sciences	Yes
863	4/10/2015 10:54	1	ch	Agree		Disagree		Agree		Agree		Agree		Neither agree or disagree		Agree		Neither agree or disagree		Agree		Agree		Agree		Agree		Neither agree or disagree		Disagree		Agree		Yes	Yes	No	No	No	No	No	No	Neither agree or disagree		Male	33	PhD		Social Science	No
864	4/10/2015 10:55	1	ch	Strongly agree		Neither agree or disagree		Agree		Agree		Agree		Disagree		Agree		Neither agree or disagree		Agree		Agree		Neither agree or disagree		Strongly agree		Disagree		Disagree		Neither agree or disagree		Yes	No	No	No	Yes	No	No	No	Neither agree or disagree		Female	25	Master		Sciences	Yes
865	4/10/2015 10:56	1	ch	Agree		Neither agree or disagree		Neither agree or disagree		Agree		Neither agree or disagree		Neither agree or disagree		Agree		Agree		Neither agree or disagree		Agree		Disagree		Neither agree or disagree		Agree		Disagree		Agree		No	Yes	No	No	No	No	No	No	Neither agree or disagree		Female	22	Sophomore / Second Year		Social Sciences	No
866	4/10/2015 10:57	1	ch	Neither agree or disagree		Agree		Agree		Agree		Agree		Agree		Strongly disagree		Agree		Agree		Agree		Neither agree or disagree		Agree		Neither agree or disagree		Neither agree or disagree		Agree		No	Yes	No	No	Yes	No	No	No	Neither agree or disagree		Female	23	Senior / Fourth Year		Social Science	No
867	4/10/2015 11:00	1	ch	Agree		Strongly agree		Agree		Neither agree or disagree		Neither agree or disagree		Agree		Disagree		Agree		Agree		Disagree		Agree		Disagree		Disagree		Disagree		Neither agree or disagree		No	Yes	Yes	No	No	No	No	No	Disagree		Male	26	Master		Social Science	Yes
868	4/10/2015 11:02	1	ch	Neither agree or disagree		Disagree		Neither agree or disagree		Disagree		Disagree		Disagree		Disagree		Strongly disagree		Strongly disagree		Agree		Disagree		Disagree		Strongly disagree		Disagree		Disagree		Yes	Yes	Yes	Yes	No	No	No	No	Disagree		Male	19	Freshman / First Year		Sciences	No
869	4/10/2015 11:05	1	ch	Agree		Agree		Disagree		Agree		Neither agree or disagree		Disagree		Disagree		Disagree		Disagree		Neither agree or disagree		Agree		Neither agree or disagree		Neither agree or disagree		Agree		Disagree		No	Yes	Yes	No	No	No	No	No	Neither agree or disagree		Female	25	Master		Art & Humanities	Yes
870	4/10/2015 11:10	1	ch	Disagree		Strongly disagree		Agree		Strongly agree		Strongly agree		Disagree		Agree		Disagree		Strongly agree		Strongly agree		Agree		Agree		Disagree		Disagree		Strongly agree		No	Yes	Yes	No	Yes	No	No	No	Disagree		Male	23	Junior / Third Year		Social Science	No
871	4/10/2015 11:17	1	ch	Agree		Agree		Agree		Disagree		Agree		Neither agree or disagree		Agree		Disagree		Agree		Agree		Agree		Agree		Agree		Disagree		Disagree		Yes	No	No	No	No	No	No	No	Strongly agree		Male	27	Master		Sciences	No
872	4/10/2015 11:58	1	ch	Agree		Agree		Neither agree or disagree		Neither agree or disagree		Disagree		Agree		Neither agree or disagree		Agree		Agree		Neither agree or disagree		Neither agree or disagree		Agree		Neither agree or disagree		Agree		Disagree		Yes	Yes	No	No	Yes	No	No	No	Agree		Male	22	Junior / Third Year		Sciences	No
873	4/10/2015 12:03	1	ch	Agree		Neither agree or disagree		Agree		Neither agree or disagree		Neither agree or disagree		Strongly disagree		Agree		Neither agree or disagree		Agree		Neither agree or disagree		Agree		Agree		Neither agree or disagree		Neither agree or disagree		Agree		No	Yes	No	No	No	No	No	No	Neither agree or disagree		Male	26	Master		Sciences	Yes
874	4/10/2015 12:09	1	ch	Neither agree or disagree		Neither agree or disagree		Agree		Agree		Agree		Neither agree or disagree		Strongly agree		Neither agree or disagree		Agree		Agree		Agree		Agree		Neither agree or disagree		Disagree		Disagree		No	Yes	No	No	No	No	No	No	Neither agree or disagree		Female	27	PhD		Sciences	No
875	4/10/2015 12:17	1	ch	Neither agree or disagree		Agree		Agree		Neither agree or disagree		Strongly agree		Disagree		Strongly agree		Neither agree or disagree		Agree		Agree		Neither agree or disagree		Neither agree or disagree		Neither agree or disagree		Neither agree or disagree		Neither agree or disagree		No	Yes	No	No	Yes	No	No	No	Agree		Male	22	Junior / Third Year		Sciences	Yes
876	4/10/2015 12:30	1	ch	Neither agree or disagree		Neither agree or disagree		Agree		Agree		Agree		Agree		Agree		Neither agree or disagree		Agree		Agree		Neither agree or disagree		Agree		Neither agree or disagree		Neither agree or disagree		Agree		No	Yes	No	Yes	Yes	No	No	No	Agree		Female	24	Senior / Fourth Year		Social Science	Yes
877	4/10/2015 14:25	1	ch	Agree		Disagree		Strongly agree		Strongly agree		Agree		Strongly disagree		Agree		Disagree		Agree		Strongly agree		Disagree		Agree		Strongly disagree		Strongly disagree		Strongly agree		No	No	No	No	Yes	No	No	No	Strongly disagree		Female	24	Master		Social Sciences	Yes
878	4/10/2015 14:49	1	ch	Neither agree or disagree		Neither agree or disagree		Neither agree or disagree		Disagree		Disagree		Strongly disagree		Strongly disagree		Agree		Agree		Strongly agree		Strongly agree		Strongly agree		Disagree		Agree		Agree		Yes	Yes	Yes	No	Yes	No	No	No	Neither agree or disagree		Male	23	Senior / Fourth Year		Social Science	Yes
879	4/10/2015 14:52	1	ch	Strongly disagree		Strongly agree		Neither agree or disagree		Agree		Agree		Agree		Agree		Agree		Agree		Agree		Agree		Agree		Agree		Agree		Agree		No	Yes	Yes	No	Yes	Yes	No	No	Neither agree or disagree		Female	29	PhD		Social Sciences	No
880	4/10/2015 14:54	1	ch	Agree		Agree		Agree		Agree		Agree		Agree		Agree		Agree		Agree		Agree		Neither agree or disagree		Agree		Neither agree or disagree		Neither agree or disagree		Neither agree or disagree		Yes	No	No	No	Yes	No	No	No	Neither agree or disagree		Male	19	Freshman / First Year		Social Science	No
881	4/10/2015 15:13	1	ch	Neither agree or disagree		Disagree		Disagree		Disagree		Strongly disagree		Agree		Strongly disagree		Strongly agree		Agree		Strongly disagree		Agree		Strongly agree		Disagree		Strongly disagree		Disagree		No	Yes	No	No	No	No	Yes	No	Strongly disagree		Female	22	Senior / Fourth Year		Sciences	Yes
882	4/10/2015 15:37	1	ch	Disagree		Neither agree or disagree		Disagree		Neither agree or disagree		Disagree		Neither agree or disagree		Agree		Neither agree or disagree		Neither agree or disagree		Neither agree or disagree		Neither agree or disagree		Disagree		Agree		Neither agree or disagree		Neither agree or disagree		Yes	No	No	No	Yes	No	No	No	Neither agree or disagree		Female	40	PhD		Social Sciences	No
883	4/10/2015 15:52	1	ch	Agree		Agree		Agree		Strongly agree		Strongly agree		Neither agree or disagree		Agree		Neither agree or disagree		Strongly agree		Strongly agree		Disagree		Strongly agree		Neither agree or disagree		Neither agree or disagree		Agree		No	Yes	No	No	Yes	No	No	No	Agree		Female	23	Master		Sciences	No
884	4/10/2015 15:52	1	ch	Disagree		Strongly disagree		Strongly disagree		Neither agree or disagree		Strongly disagree		Strongly disagree		Strongly disagree		Agree		Strongly agree		Agree		Agree		Disagree		Disagree		Strongly agree		Agree		Yes	Yes	Yes	Yes	Yes	Yes	No	No	Strongly agree		Male	20	Freshman / First Year		Sciences	Yes
885	4/10/2015 15:54	1	ch	Strongly agree		Disagree		Strongly agree		Agree		Strongly agree		Disagree		Strongly agree		Agree		Agree		Strongly agree		Neither agree or disagree		Agree		Neither agree or disagree		Disagree		Agree		No	Yes	No	No	Yes	No	No	No	Agree		Female	23	Master		Art & Humanities	Yes
886	4/10/2015 15:55	1	ch	Agree		Neither agree or disagree		Agree		Neither agree or disagree		Agree		Neither agree or disagree		Agree		Neither agree or disagree		Agree		Agree		Agree		Agree		Neither agree or disagree		Disagree		Agree		Yes	Yes	Yes	Yes	Yes	Yes	No	No	Neither agree or disagree		Female	43	Master		Social Sciences	Yes
887	4/10/2015 16:00	1	ch	Disagree		Disagree		Agree		Agree		Strongly disagree		Agree		Strongly agree		Neither agree or disagree		Agree		Strongly agree		Neither agree or disagree		Disagree		Strongly disagree		Neither agree or disagree		Neither agree or disagree		No	Yes	No	No	No	No	No	No	Disagree		Female	20	Freshman / First Year		Social Science	Yes
888	4/10/2015 16:02	1	ch	Neither agree or disagree		Neither agree or disagree		Neither agree or disagree		Neither agree or disagree		Neither agree or disagree		Neither agree or disagree		Neither agree or disagree		Neither agree or disagree		Neither agree or disagree		Neither agree or disagree		Neither agree or disagree		Neither agree or disagree		Neither agree or disagree		Neither agree or disagree		Neither agree or disagree		No	Yes	Yes	Yes	No	No	No	No	Strongly disagree		Female	20	Freshman / First Year		Social Science	Yes
889	4/10/2015 16:02	1	ch	Strongly agree		Agree		Strongly agree		Neither agree or disagree		Strongly agree		Disagree		Strongly agree		Agree		Strongly agree		Strongly agree		Strongly agree		Strongly agree		Neither agree or disagree		Neither agree or disagree		Disagree		No	Yes	Yes	Yes	Yes	Yes	No	No	Disagree		Male	26	Master		Sciences	Yes
890	4/10/2015 16:04	1	ch	Strongly agree		Strongly disagree		Strongly agree		Agree		Agree		Disagree		Strongly agree		Disagree		Agree		Strongly agree		Agree		Strongly agree		Disagree		Disagree		Strongly agree		No	Yes	Yes	No	No	No	No	No	Neither agree or disagree		Male	27	Master		Art & Humanities	No
891	4/10/2015 16:04	1	ch	Neither agree or disagree		Strongly agree		Strongly agree		Strongly agree		Strongly agree		Neither agree or disagree		Strongly agree		Neither agree or disagree		Strongly agree		Strongly agree		Strongly agree		Agree		Neither agree or disagree		Neither agree or disagree		Agree		Yes	Yes	Yes	Yes	Yes	Yes	No	No	Strongly disagree		Female	20	Sophomore / Second Year		Social Science	No
892	4/10/2015 16:05	1	ch	Agree		Disagree		Strongly agree		Strongly agree		Strongly agree		Disagree		Strongly agree		Neither agree or disagree		Strongly agree		Strongly agree		Neither agree or disagree		Strongly agree		Disagree		Disagree		Agree		No	Yes	Yes	No	Yes	No	No	No	Neither agree or disagree		Male	21	Sophomore / Second Year		Social Science	Yes
893	4/10/2015 16:07	1	ch	Strongly agree		Strongly agree		Strongly agree		Strongly agree		Strongly agree		Strongly agree		Strongly agree		Strongly agree		Strongly agree		Strongly agree		Strongly agree		Strongly agree		Strongly disagree		Neither agree or disagree		Strongly agree		No	No	No	No	No	No	No	Yes	Strongly disagree		Female	21	Freshman / First Year		Social Science	No
894	4/10/2015 16:10	1	ch	Strongly agree		Agree		Strongly agree		Disagree		Strongly disagree		Strongly agree		Disagree		Strongly disagree		Strongly disagree		Agree		Agree		Agree		Strongly disagree		Disagree		Disagree		Yes	No	Yes	Yes	Yes	Yes	No	No	Neither agree or disagree		Male	20	Freshman / First Year		Social Science	No
895	4/10/2015 16:10	1	ch	Agree		Neither agree or disagree		Agree		Agree		Agree		Neither agree or disagree		Agree		Neither agree or disagree		Agree		Strongly agree		Neither agree or disagree		Strongly agree		Neither agree or disagree		Disagree		Agree		Yes	Yes	No	No	Yes	No	No	No	Disagree		Male	22	Junior / Third Year		Sciences	Yes
896	4/10/2015 16:11	1	ch	Strongly agree		Agree		Disagree		Strongly disagree		Agree		Neither agree or disagree		Agree		Disagree		Strongly disagree		Agree		Neither agree or disagree		Agree		Strongly disagree		Agree		Neither agree or disagree		No	Yes	No	Yes	No	Yes	No	No	Neither agree or disagree		Male	22	Senior / Fourth Year		Social Science	Yes
897	4/10/2015 16:14	1	ch	Agree		Disagree		Agree		Agree		Agree		Disagree		Agree		Neither agree or disagree		Agree		Agree		Neither agree or disagree		Agree		Disagree		Disagree		Agree		No	Yes	No	Yes	Yes	No	No	No	Strongly disagree		Female	20	Sophomore / Second Year		Social Science	Yes
898	4/10/2015 16:14	1	ch	Strongly agree		Strongly agree		Strongly agree		Strongly disagree		Neither agree or disagree		Agree		Disagree		Agree		Disagree		Agree		Agree		Strongly disagree		Disagree		Neither agree or disagree		Agree		No	No	Yes	Yes	Yes	Yes	No	No	Strongly disagree		Female	25	Master		Sciences	No
899	4/10/2015 16:15	1	ch	Neither agree or disagree		Agree		Agree		Agree		Agree		Neither agree or disagree		Agree		Agree		Agree		Strongly agree		Disagree		Agree		Neither agree or disagree		Disagree		Strongly agree		No	Yes	No	Yes	Yes	Yes	No	No	Agree		Female	20	Freshman / First Year		Social Science	Yes
900	4/10/2015 16:15	1	ch	Neither agree or disagree		Agree		Agree		Agree		Agree		Neither agree or disagree		Agree		Agree		Agree		Strongly agree		Disagree		Agree		Neither agree or disagree		Disagree		Strongly agree		No	Yes	No	Yes	Yes	Yes	No	No	Agree		Female	20	Freshman / First Year		Social Science	Yes
901	4/10/2015 16:16	1	ch	Strongly disagree		Agree		Agree		Strongly agree		Disagree		Neither agree or disagree		Disagree		Strongly disagree		Neither agree or disagree		Disagree		Agree		Neither agree or disagree		Neither agree or disagree		Agree		Disagree		No	Yes	No	Yes	No	No	No	No	Strongly disagree		Female	26	Sophomore / Second Year		Social Sciences	Yes
902	4/10/2015 16:19	1	ch	Agree		Neither agree or disagree		Strongly agree		Strongly agree		Strongly agree		Neither agree or disagree		Neither agree or disagree		Disagree		Strongly agree		Neither agree or disagree		Agree		Agree		Disagree		Disagree		Strongly agree		No	No	No	Yes	Yes	No	No	No	Neither agree or disagree		Male	24	Senior / Fourth Year		Sciences	No
903	4/10/2015 16:20	1	ch	Agree		Strongly agree		Neither agree or disagree		Disagree		Agree		Neither agree or disagree		Strongly agree		Neither agree or disagree		Strongly agree		Neither agree or disagree		Neither agree or disagree		Agree		Neither agree or disagree		Neither agree or disagree		Agree		No	Yes	No	No	Yes	No	No	No	Neither agree or disagree		Female	20	Sophomore / Second Year		Sciences	No
904	4/10/2015 16:35	1	ch	Strongly disagree		Neither agree or disagree		Agree		Strongly agree		Strongly agree		Neither agree or disagree		Agree		Disagree		Agree		Agree		Disagree		Strongly agree		Disagree		Strongly disagree		Agree		No	Yes	No	Yes	Yes	Yes	No	No	Agree		Female	22	Sophomore / Second Year		Art & Humanities	No
905	4/10/2015 17:50	1	ch	Neither agree or disagree		Neither agree or disagree		Agree		Neither agree or disagree		Neither agree or disagree		Neither agree or disagree		Strongly agree		Neither agree or disagree		Strongly agree		Neither agree or disagree		Neither agree or disagree		Agree		Neither agree or disagree		Neither agree or disagree		Neither agree or disagree		No	Yes	Yes	No	Yes	No	No	Yes	Neither agree or disagree		Female	20	Junior / Third Year		Sciences	Yes
906	4/10/2015 18:20	1	ch	Agree		Agree		Agree		Neither agree or disagree		Agree		Disagree		Strongly agree		Disagree		Agree		Agree		Agree		Agree		Disagree		Disagree		Agree		Yes	Yes	No	No	Yes	No	No	No	Disagree		Female	21	Junior / Third Year		Sciences	Yes
907	4/10/2015 18:28	1	ch	Agree		Agree		Agree		Agree		Strongly agree		Neither agree or disagree		Strongly agree		Neither agree or disagree		Agree		Agree		Disagree		Agree		Disagree		Disagree		Agree		No	Yes	No	Yes	Yes	No	No	No	Neither agree or disagree		Female	22	Junior / Third Year		Sciences	No
908	4/10/2015 18:39	1	ch	Neither agree or disagree		Disagree		Strongly disagree		Strongly agree		Strongly agree		Agree		Agree		Agree		Neither agree or disagree		Neither agree or disagree		Disagree		Neither agree or disagree		Agree		Neither agree or disagree		Strongly agree		No	Yes	No	No	Yes	No	No	No	Disagree		Male	20	Sophomore / Second Year		Art & Humanities	Yes
909	4/10/2015 20:17	1	ch	Strongly agree		Agree		Agree		Agree		Agree		Disagree		Strongly agree		Disagree		Agree		Agree		Disagree		Agree		Disagree		Disagree		Agree		No	Yes	No	No	Yes	No	No	Yes	Neither agree or disagree		Male	21	Sophomore / Second Year		Social Science	Yes
910	4/10/2015 21:22	1	ch	Disagree		Neither agree or disagree		Strongly agree		Strongly agree		Strongly agree		Strongly agree		Strongly agree		Strongly agree		Agree		Neither agree or disagree		Strongly agree		Strongly agree		Strongly agree		Strongly agree		Strongly agree		No	No	Yes	Yes	No	No	No	No	Neither agree or disagree		Female	20	Junior / Third Year		Social Science	Yes
911	4/10/2015 21:26	1	ch	Neither agree or disagree		Disagree		Agree		Agree		Agree		Agree		Agree		Agree		Strongly agree		Neither agree or disagree		Disagree		Agree		Neither agree or disagree		Agree		Agree		Yes	Yes	Yes	No	Yes	No	No	No	Agree		Female	22	Junior / Third Year		Sciences	Yes
912	4/10/2015 21:27	1	ch	Agree		Disagree		Agree		Strongly agree		Agree		Neither agree or disagree		Strongly agree		Disagree		Agree		Strongly agree		Neither agree or disagree		Agree		Neither agree or disagree		Disagree		Disagree		No	Yes	No	No	Yes	No	No	No	Agree		Male	21	Junior / Third Year		Sciences	No
913	4/10/2015 21:27	1	ch	Neither agree or disagree		Neither agree or disagree		Neither agree or disagree		Agree		Neither agree or disagree		Agree		Agree		Neither agree or disagree		Agree		Agree		Neither agree or disagree		Agree		Agree		Agree		Agree		No	Yes	No	No	Yes	No	No	No	Neither agree or disagree		Female	20	Junior / Third Year		Sciences	Yes
914	4/10/2015 21:30	1	ch	Disagree		Strongly disagree		Disagree		Disagree		Disagree		Disagree		Disagree		Disagree		Neither agree or disagree		Neither agree or disagree		Disagree		Neither agree or disagree		Neither agree or disagree		Disagree		Disagree		Yes	Yes	No	No	No	No	No	No	Disagree		Male	20	Junior / Third Year		Sciences	Yes
915	4/10/2015 21:33	1	ch	Agree		Disagree		Agree		Agree		Neither agree or disagree		Neither agree or disagree		Strongly agree		Disagree		Agree		Agree		Disagree		Strongly agree		Disagree		Disagree		Agree		Yes	No	No	No	No	No	No	No	Neither agree or disagree		Female	20	Junior / Third Year		Sciences	No
916	4/10/2015 21:34	1	ch	Agree		Agree		Agree		Agree		Agree		Disagree		Agree		Agree		Agree		Agree		Disagree		Agree		Disagree		Neither agree or disagree		Neither agree or disagree		No	Yes	No	No	Yes	Yes	No	No	Agree		Female	20	Junior / Third Year		Sciences	No
917	4/10/2015 21:43	1	ch	Agree		Neither agree or disagree		Agree		Agree		Agree		Neither agree or disagree		Agree		Disagree		Agree		Agree		Neither agree or disagree		Agree		Neither agree or disagree		Neither agree or disagree		Disagree		Yes	Yes	Yes	No	Yes	No	No	No	Disagree		Female	20	Junior / Third Year		Sciences	No
918	4/10/2015 21:45	1	ch	Neither agree or disagree		Disagree		Agree		Agree		Agree		Neither agree or disagree		Agree		Neither agree or disagree		Agree		Agree		Neither agree or disagree		Agree		Neither agree or disagree		Neither agree or disagree		Neither agree or disagree		Yes	No	No	No	Yes	No	No	No	Neither agree or disagree		Female	23	Junior / Third Year		Sciences	Yes
919	4/10/2015 21:50	1	ch	Neither agree or disagree		Neither agree or disagree		Agree		Agree		Agree		Neither agree or disagree		Agree		Agree		Agree		Agree		Neither agree or disagree		Agree		Disagree		Agree		Disagree		No	Yes	No	Yes	Yes	No	No	No	Neither agree or disagree		Female	22	Junior / Third Year		Sciences	No
920	4/10/2015 21:51	1	ch	Neither agree or disagree		Agree		Agree		Agree		Agree		Agree		Agree		Agree		Agree		Agree		Disagree		Agree		Neither agree or disagree		Disagree		Agree		No	Yes	No	No	Yes	No	No	No	Neither agree or disagree		Female	22	Junior / Third Year		Social Science	No
921	4/10/2015 21:55	1	ch	Agree		Disagree		Agree		Agree		Strongly agree		Neither agree or disagree		Strongly agree		Disagree		Agree		Strongly agree		Neither agree or disagree		Agree		Agree		Disagree		Disagree		Yes	Yes	No	No	Yes	No	Yes	No	Neither agree or disagree		Male	25	Master		Sciences	Yes
922	4/10/2015 21:56	1	ch	Agree		Agree		Agree		Agree		Strongly agree		Disagree		Agree		Disagree		Agree		Neither agree or disagree		Neither agree or disagree		Strongly agree		Neither agree or disagree		Neither agree or disagree		Strongly agree		Yes	Yes	No	No	Yes	Yes	No	No	Neither agree or disagree		Female	20	Junior / Third Year		Sciences	No
923	4/10/2015 22:03	1	ch	Neither agree or disagree		Disagree		Strongly agree		Strongly agree		Strongly agree		Agree		Strongly agree		Neither agree or disagree		Strongly agree		Strongly agree		Disagree		Strongly agree		Disagree		Disagree		Strongly agree		No	No	No	No	Yes	No	No	No	Neither agree or disagree		Male	22	Junior / Third Year		Social Science	Yes
924	4/10/2015 22:08	1	ch	Agree		Agree		Disagree		Neither agree or disagree		Agree		Strongly disagree		Strongly agree		Disagree		Agree		Disagree		Agree		Disagree		Neither agree or disagree		Neither agree or disagree		Neither agree or disagree		Yes	Yes	No	No	Yes	No	No	No	Strongly disagree		Male	24	Senior / Fourth Year		Sciences	Yes
925	4/10/2015 22:08	1	ch	Disagree		Neither agree or disagree		Agree		Agree		Agree		Strongly disagree		Agree		Agree		Neither agree or disagree		Disagree		Strongly agree		Neither agree or disagree		Neither agree or disagree		Agree		Disagree		No	Yes	No	No	Yes	No	No	No	Neither agree or disagree		Female	21	Junior / Third Year		Sciences	No
926	4/10/2015 22:08	1	ch	Agree		Agree		Neither agree or disagree		Agree		Neither agree or disagree		Agree		Agree		Neither agree or disagree		Neither agree or disagree		Neither agree or disagree		Disagree		Agree		Agree		Strongly agree		Agree		No	Yes	No	No	No	No	No	No	Agree		Female	27	Master		Sciences	Yes
927	4/10/2015 22:11	1	ch	Strongly agree		Strongly disagree		Strongly agree		Strongly agree		Strongly agree		Strongly disagree		Neither agree or disagree		Disagree		Neither agree or disagree		Agree		Strongly disagree		Agree		Disagree		Disagree		Disagree		No	No	No	Yes	No	No	No	No	Agree		Male	24	Master		Sciences	Yes
928	4/10/2015 22:21	1	ch	Neither agree or disagree		Disagree		Agree		Agree		Agree		Disagree		Agree		Neither agree or disagree		Agree		Agree		Disagree		Agree		Neither agree or disagree		Disagree		Agree		No	Yes	No	No	Yes	No	No	No	Disagree		Female	23	Junior / Third Year		Sciences	Yes
929	4/10/2015 22:22	1	ch	Strongly agree		Disagree		Agree		Agree		Agree		Disagree		Agree		Disagree		Agree		Agree		Agree		Agree		Disagree		Disagree		Agree		No	Yes	No	No	No	No	No	No	Agree		Male	28	Master		Sciences	Yes
930	4/10/2015 22:33	1	ch	Strongly agree		Agree		Agree		Disagree		Agree		Disagree		Neither agree or disagree		Neither agree or disagree		Agree		Neither agree or disagree		Disagree		Neither agree or disagree		Neither agree or disagree		Neither agree or disagree		Agree		No	No	Yes	No	Yes	No	No	No	Agree		Male	22	Junior / Third Year		Sciences	No
931	4/10/2015 22:47	1	ch	Disagree		Neither agree or disagree		Agree		Agree		Agree		Disagree		Agree		Disagree		Agree		Agree		Agree		Agree		Disagree		Disagree		Agree		No	Yes	No	No	Yes	No	No	No	Neither agree or disagree		Female	23	Junior / Third Year		Social Science	Yes
932	4/10/2015 22:53	1	ch	Strongly agree		Disagree		Agree		Agree		Strongly agree		Neither agree or disagree		Agree		Neither agree or disagree		Agree		Agree		Neither agree or disagree		Agree		Disagree		Disagree		Disagree		Yes	Yes	No	No	Yes	No	No	No	Neither agree or disagree		Female	24	Senior / Fourth Year		Sciences	Yes
933	4/10/2015 22:58	1	ch	Neither agree or disagree		Neither agree or disagree		Agree		Strongly agree		Strongly agree		Agree		Agree		Neither agree or disagree		Agree		Strongly agree		Agree		Agree		Disagree		Disagree		Agree		Yes	No	No	No	Yes	No	No	No	Agree		Female	21	Junior / Third Year		Sciences	No
934	4/10/2015 23:04	1	ch	Disagree		Neither agree or disagree		Agree		Agree		Agree		Neither agree or disagree		Agree		Neither agree or disagree		Neither agree or disagree		Agree		Neither agree or disagree		Agree		Neither agree or disagree		Neither agree or disagree		Agree		Yes	Yes	No	No	Yes	No	No	No	Agree		Male	22	Junior / Third Year		Sciences	Yes
935	4/10/2015 23:13	1	ch	Strongly disagree		Strongly disagree		Agree		Strongly agree		Strongly agree		Neither agree or disagree		Strongly agree		Neither agree or disagree		Disagree		Strongly agree		Strongly disagree		Agree		Disagree		Disagree		Agree		No	Yes	Yes	No	Yes	No	No	No	Disagree		Female	22	Junior / Third Year		Sciences	Yes
936	4/10/2015 23:13	1	ch	Strongly disagree		Strongly disagree		Agree		Strongly agree		Strongly agree		Neither agree or disagree		Strongly agree		Neither agree or disagree		Disagree		Strongly agree		Strongly disagree		Agree		Disagree		Disagree		Agree		No	Yes	Yes	No	Yes	No	No	No	Disagree		Female	22	Junior / Third Year		Sciences	Yes
937	4/10/2015 23:32	1	ch	Agree		Neither agree or disagree		Agree		Agree		Agree		Disagree		Agree		Agree		Agree		Agree		Agree		Agree		Neither agree or disagree		Neither agree or disagree		Disagree		No	Yes	No	No	No	No	No	No	Neither agree or disagree		Male	23	Junior / Third Year		Sciences	No
938	4/10/2015 23:38	1	ch	Strongly disagree		Disagree		Strongly agree		Strongly agree		Strongly agree		Neither agree or disagree		Strongly agree		Neither agree or disagree		Strongly agree		Strongly agree		Neither agree or disagree		Strongly agree		Neither agree or disagree		Neither agree or disagree		Agree		No	Yes	Yes	No	Yes	No	No	No	Neither agree or disagree		Female	20	Junior / Third Year		Sciences	No
939	4/10/2015 23:42	1	ch	Neither agree or disagree		Disagree		Agree		Agree		Agree		Neither agree or disagree		Strongly agree		Disagree		Agree		Strongly agree		Disagree		Strongly agree		Neither agree or disagree		Neither agree or disagree		Agree		Yes	Yes	No	Yes	Yes	Yes	No	No	Strongly disagree		Female	21	Junior / Third Year		Sciences	No
940	4/10/2015 23:42	1	ch	Disagree		Neither agree or disagree		Agree		Neither agree or disagree		Neither agree or disagree		Agree		Neither agree or disagree		Neither agree or disagree		Neither agree or disagree		Neither agree or disagree		Neither agree or disagree		Neither agree or disagree		Disagree		Agree		Disagree		No	Yes	No	No	Yes	No	No	No	Disagree		Female	21	Junior / Third Year		Sciences	No
941	4/10/2015 23:50	1	ch	Disagree		Disagree		Agree		Neither agree or disagree		Agree		Neither agree or disagree		Disagree		Agree		Strongly disagree		Neither agree or disagree		Strongly agree		Neither agree or disagree		Disagree		Disagree		Disagree		No	No	Yes	No	No	No	No	No	Agree		Male	21	Junior / Third Year		Social Science	Yes
942	4/11/2015 0:00	1	ch	Disagree		Strongly disagree		Strongly agree		Neither agree or disagree		Agree		Neither agree or disagree		Strongly agree		Disagree		Agree		Strongly agree		Agree		Neither agree or disagree		Disagree		Disagree		Agree		No	Yes	No	No	Yes	No	No	No	Neither agree or disagree		Female	22	Junior / Third Year		Sciences	Yes
943	4/11/2015 0:14	1	ch	Strongly agree		Agree		Agree		Agree		Agree		Disagree		Strongly agree		Neither agree or disagree		Strongly agree		Strongly agree		Agree		Agree		Neither agree or disagree		Neither agree or disagree		Neither agree or disagree		No	Yes	No	No	Yes	No	No	No	Neither agree or disagree		Female	22	Junior / Third Year		Sciences	No
944	4/11/2015 0:18	1	ch	Disagree		Disagree		Agree		Neither agree or disagree		Disagree		Agree		Agree		Strongly disagree		Strongly disagree		Disagree		Agree		Agree		Neither agree or disagree		Disagree		Neither agree or disagree		No	Yes	No	No	Yes	No	No	No	Disagree		Female	20	Junior / Third Year		Sciences	No
945	4/11/2015 0:30	1	ch	Neither agree or disagree		Neither agree or disagree		Strongly agree		Strongly agree		Strongly agree		Neither agree or disagree		Agree		Disagree		Agree		Strongly agree		Neither agree or disagree		Strongly agree		Disagree		Disagree		Strongly agree		No	No	Yes	No	No	No	No	No	Neither agree or disagree		Male	24	Junior / Third Year		Social Science	No
946	4/11/2015 8:02	1	ch	Agree		Disagree		Strongly agree		Agree		Agree		Neither agree or disagree		Strongly agree		Neither agree or disagree		Agree		Strongly agree		Neither agree or disagree		Neither agree or disagree		Neither agree or disagree		Neither agree or disagree		Agree		No	Yes	No	No	No	No	No	No	Neither agree or disagree		Male	25	Master		Sciences	No
947	4/11/2015 9:39	1	ch	Agree		Disagree		Agree		Agree		Neither agree or disagree		Disagree		Strongly agree		Neither agree or disagree		Agree		Agree		Disagree		Agree		Disagree		Disagree		Agree		Yes	Yes	No	No	Yes	No	No	No	Disagree		Female	21	Sophomore / Second Year		Sciences	Yes
948	4/11/2015 10:26	1	ch	Agree		Neither agree or disagree		Agree		Disagree		Strongly agree		Agree		Agree		Neither agree or disagree		Agree		Agree		Agree		Strongly agree		Disagree		Disagree		Disagree		No	Yes	Yes	No	Yes	No	No	No	Agree		Female	23	Senior / Fourth Year		Sciences	Yes
949	4/11/2015 10:36	1	ch	Agree		Neither agree or disagree		Agree		Agree		Strongly agree		Neither agree or disagree		Strongly agree		Disagree		Agree		Strongly agree		Agree		Agree		Neither agree or disagree		Neither agree or disagree		Neither agree or disagree		Yes	No	Yes	No	No	No	No	No	Neither agree or disagree		Female	24	Master		Sciences	No
950	4/11/2015 11:12	1	ch	Agree		Neither agree or disagree		Strongly agree		Agree		Strongly agree		Disagree		Agree		Neither agree or disagree		Neither agree or disagree		Strongly agree		Disagree		Agree		Disagree		Disagree		Neither agree or disagree		No	Yes	No	No	Yes	Yes	No	No	Disagree		Female	22	Junior / Third Year		Social Science	No
951	4/11/2015 14:01	1	ch	Neither agree or disagree		Strongly disagree		Neither agree or disagree		Agree		Agree		Disagree		Strongly agree		Neither agree or disagree		Agree		Agree		Agree		Agree		Disagree		Disagree		Disagree		No	Yes	No	Yes	Yes	No	No	No	Neither agree or disagree		Female	20	Junior / Third Year		Sciences	No
952	4/11/2015 14:57	1	ch	Agree		Disagree		Agree		Agree		Agree		Disagree		Neither agree or disagree		Neither agree or disagree		Neither agree or disagree		Agree		Strongly disagree		Agree		Disagree		Disagree		Agree		No	No	No	No	Yes	No	No	No	Neither agree or disagree		Female	22	Junior / Third Year		Sciences	No
953	4/11/2015 20:34	1	ch	Strongly agree		Disagree		Agree		Agree		Agree		Neither agree or disagree		Strongly agree		Neither agree or disagree		Agree		Strongly agree		Neither agree or disagree		Strongly agree		Disagree		Agree		Agree		No	Yes	Yes	No	Yes	No	No	No	Neither agree or disagree		Female	24	PhD		Sciences	No
954	4/11/2015 20:37	1	ch	Neither agree or disagree		Agree		Agree		Agree		Agree		Neither agree or disagree		Strongly agree		Disagree		Agree		Agree		Neither agree or disagree		Agree		Neither agree or disagree		Neither agree or disagree		Neither agree or disagree		No	No	Yes	No	No	No	No	No	Neither agree or disagree		Female	26	PhD		Sciences	Yes
955	4/11/2015 21:05	1	ch	Neither agree or disagree		Disagree		Strongly agree		Agree		Strongly agree		Neither agree or disagree		Agree		Disagree		Neither agree or disagree		Strongly agree		Neither agree or disagree		Agree		Disagree		Disagree		Agree		No	No	No	Yes	No	No	No	No	Disagree		Male	23	Senior / Fourth Year		Art & Humanities	Yes
956	4/11/2015 22:55	1	ch	Neither agree or disagree		Strongly disagree		Strongly agree		Strongly agree		Strongly agree		Strongly disagree		Agree		Neither agree or disagree		Agree		Strongly agree		Disagree		Strongly agree		Disagree		Strongly disagree		Strongly agree		Yes	Yes	Yes	No	Yes	No	No	No	Neither agree or disagree		Female	27	Master		Social Science	No
957	4/12/2015 0:00	1	ch	Strongly agree		Disagree		Neither agree or disagree		Strongly agree		Neither agree or disagree		Agree		Agree		Agree		Strongly agree		Neither agree or disagree		Strongly disagree		Strongly agree		Strongly disagree		Strongly disagree		Strongly agree		No	Yes	Yes	No	No	No	No	No	Neither agree or disagree		Male	38	PhD		Social Science	No
958	4/12/2015 15:48	1	ch	Agree		Neither agree or disagree		Agree		Agree		Disagree		Neither agree or disagree		Agree		Disagree		Neither agree or disagree		Disagree		Neither agree or disagree		Agree		Disagree		Neither agree or disagree		Neither agree or disagree		No	No	No	Yes	Yes	No	No	No	Neither agree or disagree		Female	18	Freshman / First Year		Social Science	No
959	4/12/2015 16:40	1	ch	Agree		Agree		Agree		Agree		Agree		Disagree		Agree		Agree		Agree		Agree		Disagree		Agree		Disagree		Disagree		Disagree		Yes	Yes	No	No	Yes	No	No	No	Disagree		Male	25	Master		Social Science	No
960	4/13/2015 1:17	1	ch	Agree		Neither agree or disagree		Agree		Strongly agree		Neither agree or disagree		Neither agree or disagree		Agree		Neither agree or disagree		Strongly agree		Strongly agree		Neither agree or disagree		Agree		Neither agree or disagree		Neither agree or disagree		Neither agree or disagree		Yes	Yes	No	No	Yes	No	No	No	Neither agree or disagree		Female	20	Freshman / First Year		Social Science	Yes
961	4/13/2015 8:40	1	ch	Neither agree or disagree		Agree		Neither agree or disagree		Neither agree or disagree		Neither agree or disagree		Agree		Agree		Agree		Agree		Agree		Agree		Agree		Neither agree or disagree		Neither agree or disagree		Agree		Yes	Yes	Yes	No	Yes	Yes	No	No	Agree		Female	26	Master		Social Sciences	Yes
962	4/13/2015 9:22	1	ch	Agree		Disagree		Strongly agree		Strongly agree		Strongly agree		Neither agree or disagree		Strongly agree		Disagree		Agree		Strongly agree		Strongly agree		Strongly agree		Neither agree or disagree		Neither agree or disagree		Strongly agree		No	No	Yes	No	Yes	No	No	No	Disagree		Female	23	Sophomore / Second Year		Social Science	No
963	4/13/2015 9:40	1	ch	Disagree		Strongly disagree		Agree		Agree		Strongly agree		Disagree		Strongly agree		Neither agree or disagree		Agree		Strongly agree		Neither agree or disagree		Agree		Disagree		Strongly disagree		Agree		No	No	No	No	Yes	No	No	No	Disagree		Female	18	Freshman / First Year		Art & Humanities	No
964	4/13/2015 9:42	1	ch	Agree		Agree		Neither agree or disagree		Agree		Strongly agree		Disagree		Strongly agree		Neither agree or disagree		Agree		Strongly agree		Neither agree or disagree		Agree		Disagree		Neither agree or disagree		Neither agree or disagree		No	Yes	No	No	Yes	No	No	No	Neither agree or disagree		Male	19	Sophomore / Second Year		Sciences	Yes
965	4/13/2015 9:44	1	ch	Disagree		Strongly agree		Neither agree or disagree		Disagree		Disagree		Agree		Disagree		Agree		Agree		Disagree		Strongly agree		Agree		Strongly agree		Strongly agree		Strongly agree		No	No	Yes	No	Yes	No	No	No	Strongly disagree		Female	22	Sophomore / Second Year		Social Science	No
966	4/13/2015 9:52	1	ch	Neither agree or disagree		Neither agree or disagree		Neither agree or disagree		Agree		Agree		Disagree		Agree		Agree		Disagree		Agree		Disagree		Agree		Disagree		Disagree		Agree		Yes	Yes	No	Yes	Yes	No	No	No	Agree		Male	25	Junior / Third Year		Social Science	Yes
967	4/13/2015 9:55	1	ch	Neither agree or disagree		Agree		Neither agree or disagree		Disagree		Disagree		Disagree		Strongly agree		Disagree		Strongly agree		Disagree		Strongly agree		Agree		Strongly disagree		Disagree		Agree		Yes	Yes	Yes	No	Yes	Yes	No	No	Neither agree or disagree		Female	23	Sophomore / Second Year		Social Science	No
968	4/13/2015 9:55	1	ch	Neither agree or disagree		Agree		Neither agree or disagree		Disagree		Disagree		Disagree		Strongly agree		Disagree		Strongly agree		Disagree		Strongly agree		Agree		Strongly disagree		Disagree		Agree		Yes	Yes	Yes	No	Yes	Yes	No	No	Neither agree or disagree		Female	23	Sophomore / Second Year		Social Science	No
969	4/13/2015 9:57	1	ch	Agree		Neither agree or disagree		Agree		Neither agree or disagree		Strongly agree		Neither agree or disagree		Strongly agree		Disagree		Neither agree or disagree		Strongly agree		Disagree		Agree		Neither agree or disagree		Neither agree or disagree		Agree		No	No	No	No	Yes	No	No	No	Neither agree or disagree		Female	22	Junior / Third Year		Social Science	No
970	4/13/2015 10:00	1	ch	Agree		Neither agree or disagree		Agree		Strongly agree		Agree		Neither agree or disagree		Agree		Disagree		Agree		Agree		Neither agree or disagree		Agree		Neither agree or disagree		Neither agree or disagree		Agree		No	Yes	No	No	Yes	No	No	No	Neither agree or disagree		Female	24	Junior / Third Year		Social Science	No
971	4/13/2015 10:01	1	ch	Disagree		Strongly agree		Neither agree or disagree		Neither agree or disagree		Neither agree or disagree		Strongly disagree		Strongly agree		Disagree		Neither agree or disagree		Neither agree or disagree		Neither agree or disagree		Neither agree or disagree		Strongly agree		Neither agree or disagree		Neither agree or disagree		No	Yes	No	No	Yes	No	No	No	Strongly agree		Female	22	Sophomore / Second Year		Social Science	Yes
972	4/13/2015 10:03	1	ch	Agree		Neither agree or disagree		Neither agree or disagree		Agree		Agree		Neither agree or disagree		Agree		Neither agree or disagree		Agree		Agree		Neither agree or disagree		Agree		Neither agree or disagree		Neither agree or disagree		Neither agree or disagree		Yes	Yes	No	Yes	Yes	No	No	No	Agree		Female	19	Sophomore / Second Year		Social Science	Yes
973	4/13/2015 10:05	1	ch	Neither agree or disagree		Neither agree or disagree		Strongly agree		Agree		Neither agree or disagree		Disagree		Strongly agree		Neither agree or disagree		Agree		Agree		Agree		Agree		Neither agree or disagree		Neither agree or disagree		Agree		No	Yes	No	Yes	Yes	No	No	No	Agree		Female	21	Sophomore / Second Year		Social Science	Yes
974	4/13/2015 10:15	1	ch	Agree		Neither agree or disagree		Agree		Neither agree or disagree		Agree		Disagree		Agree		Disagree		Agree		Agree		Neither agree or disagree		Agree		Disagree		Agree		Disagree		No	No	No	No	Yes	No	No	No	Agree		Female	17	Freshman / First Year		Art & Humanities	No
975	4/13/2015 10:20	1	ch	Neither agree or disagree		Disagree		Agree		Agree		Strongly agree		Neither agree or disagree		Strongly agree		Neither agree or disagree		Strongly agree		Agree		Disagree		Agree		Neither agree or disagree		Disagree		Neither agree or disagree		No	Yes	No	No	Yes	No	No	No	Neither agree or disagree		Male	22	Sophomore / Second Year		Sciences	Yes
976	4/13/2015 10:20	1	ch	Neither agree or disagree		Agree		Strongly agree		Strongly agree		Strongly agree		Disagree		Agree		Neither agree or disagree		Disagree		Strongly agree		Disagree		Strongly agree		Disagree		Disagree		Strongly disagree		No	No	No	No	Yes	No	No	No	Strongly agree		Male	520	Sophomore / Second Year		Social Sciences	Yes
977	4/13/2015 10:23	1	ch	Agree		Agree		Neither agree or disagree		Neither agree or disagree		Strongly agree		Agree		Agree		Neither agree or disagree		Agree		Strongly agree		Agree		Agree		Neither agree or disagree		Neither agree or disagree		Agree		No	No	No	No	No	No	No	Yes	Strongly agree		Female	17	Freshman / First Year		Art & Humanities	Yes
978	4/13/2015 10:29	1	ch	Neither agree or disagree		Disagree		Agree		Disagree		Strongly disagree		Neither agree or disagree		Agree		Disagree		Agree		Strongly agree		Disagree		Agree		Disagree		Disagree		Agree		No	Yes	No	No	Yes	No	No	No	Agree		Female	19	Freshman / First Year		Social Science	Yes
979	4/13/2015 10:30	1	ch	Neither agree or disagree		Agree		Neither agree or disagree		Neither agree or disagree		Neither agree or disagree		Disagree		Agree		Neither agree or disagree		Neither agree or disagree		Neither agree or disagree		Disagree		Neither agree or disagree		Agree		Disagree		Neither agree or disagree		No	No	No	Yes	Yes	No	No	No	Neither agree or disagree		Female	21	Sophomore / Second Year		Social Science	Yes
980	4/13/2015 10:32	1	ch	Neither agree or disagree		Disagree		Strongly agree		Strongly agree		Strongly agree		Disagree		Strongly agree		Neither agree or disagree		Strongly agree		Strongly agree		Neither agree or disagree		Strongly agree		Disagree		Disagree		Strongly agree		No	Yes	No	No	Yes	No	No	No	Agree		Female	21	Sophomore / Second Year		Social Science	No
981	4/13/2015 10:38	1	ch	Agree		Neither agree or disagree		Neither agree or disagree		Agree		Strongly agree		Agree		Strongly agree		Neither agree or disagree		Agree		Strongly agree		Neither agree or disagree		Strongly agree		Neither agree or disagree		Neither agree or disagree		Agree		Yes	Yes	No	No	No	No	No	No	Agree		Female	20	Sophomore / Second Year		Social Science	No
982	4/13/2015 10:52	1	ch	Strongly agree		Disagree		Strongly agree		Strongly agree		Strongly agree		Strongly agree		Strongly agree		Agree		Strongly agree		Strongly agree		Agree		Agree		Disagree		Disagree		Strongly agree		No	No	No	No	Yes	No	No	No	Agree		Male	22	Sophomore / Second Year		Sciences	Yes
983	4/13/2015 11:00	1	ch	Neither agree or disagree		Disagree		Strongly agree		Strongly agree		Strongly agree		Neither agree or disagree		Agree		Neither agree or disagree		Agree		Strongly agree		Strongly disagree		Strongly agree		Disagree		Disagree		Neither agree or disagree		No	No	No	No	No	No	Yes	No	Agree		Male	21	Sophomore / Second Year		Social Science	No
984	4/13/2015 11:02	1	ch	Agree		Strongly agree		Strongly agree		Strongly agree		Agree		Agree		Strongly agree		Neither agree or disagree		Agree		Strongly agree		Neither agree or disagree		Strongly agree		Neither agree or disagree		Neither agree or disagree		Strongly agree		No	Yes	No	No	Yes	No	No	No	Disagree		Female	22	Sophomore / Second Year		Social Science	No
985	4/13/2015 11:05	1	ch	Neither agree or disagree		Disagree		Agree		Neither agree or disagree		Agree		Neither agree or disagree		Strongly agree		Neither agree or disagree		Agree		Agree		Agree		Agree		Neither agree or disagree		Agree		Agree		No	Yes	Yes	No	Yes	No	No	Yes	Agree		Male	20	Senior / Fourth Year		Art & Humanities	Yes
986	4/13/2015 11:10	1	ch	Agree		Strongly agree		Strongly agree		Agree		Strongly agree		Agree		Strongly agree		Neither agree or disagree		Agree		Strongly agree		Agree		Strongly agree		Neither agree or disagree		Neither agree or disagree		Agree		No	Yes	No	No	Yes	No	No	No	Neither agree or disagree		Female	22	Sophomore / Second Year		Social Science	No
987	4/13/2015 11:14	1	ch	Agree		Agree		Agree		Agree		Agree		Neither agree or disagree		Agree		Neither agree or disagree		Agree		Agree		Disagree		Agree		Disagree		Disagree		Agree		No	Yes	No	No	Yes	No	No	No	Agree		Female	20	Sophomore / Second Year		Social Science	No
988	4/13/2015 11:15	1	ch	Neither agree or disagree		Agree		Agree		Agree		Agree		Neither agree or disagree		Disagree		Agree		Agree		Agree		Agree		Agree		Agree		Neither agree or disagree		Agree		Yes	Yes	Yes	Yes	Yes	Yes	No	No	Agree		Female	20	Sophomore / Second Year		Social Sciences	Yes
989	4/13/2015 11:15	1	ch	Disagree		Agree		Disagree		Agree		Disagree		Disagree		Strongly agree		Agree		Disagree		Disagree		Disagree		Agree		Disagree		Disagree		Disagree		No	Yes	No	No	Yes	No	No	No	Neither agree or disagree		Female	21	Junior / Third Year		Sciences	Yes
990	4/13/2015 11:21	1	ch	Agree		Disagree		Agree		Agree		Agree		Neither agree or disagree		Agree		Agree		Agree		Strongly agree		Neither agree or disagree		Agree		Disagree		Neither agree or disagree		Agree		No	No	No	No	Yes	No	No	No	Agree		Female	21	Sophomore / Second Year		Social Science	Yes
991	4/13/2015 11:29	1	ch	Disagree		Disagree		Strongly agree		Agree		Agree		Disagree		Strongly agree		Disagree		Agree		Strongly agree		Neither agree or disagree		Strongly agree		Disagree		Strongly disagree		Strongly agree		No	Yes	No	Yes	Yes	No	No	No	Neither agree or disagree		Female	20	Freshman / First Year		Social Science	No
992	4/13/2015 11:34	1	ch	Disagree		Disagree		Disagree		Disagree		Strongly agree		Neither agree or disagree		Neither agree or disagree		Neither agree or disagree		Neither agree or disagree		Neither agree or disagree		Neither agree or disagree		Neither agree or disagree		Neither agree or disagree		Neither agree or disagree		Neither agree or disagree		Yes	No	Yes	No	Yes	No	No	No	Neither agree or disagree		Female	20	Freshman / First Year		Social Science	No
993	4/13/2015 11:34	1	ch	Disagree		Strongly agree		Neither agree or disagree		Neither agree or disagree		Neither agree or disagree		Disagree		Strongly disagree		Disagree		Neither agree or disagree		Disagree		Neither agree or disagree		Neither agree or disagree		Agree		Neither agree or disagree		Disagree		No	Yes	No	No	Yes	No	No	No	Neither agree or disagree		Female	22	Sophomore / Second Year		Social Science	Yes
994	4/13/2015 11:36	1	ch	Neither agree or disagree		Neither agree or disagree		Neither agree or disagree		Neither agree or disagree		Neither agree or disagree		Neither agree or disagree		Neither agree or disagree		Neither agree or disagree		Agree		Neither agree or disagree		Disagree		Disagree		Neither agree or disagree		Neither agree or disagree		Neither agree or disagree		No	Yes	No	No	Yes	No	No	No	Agree		Female	21	Sophomore / Second Year		Social Science	No
995	4/13/2015 11:38	1	ch	Neither agree or disagree		Agree		Disagree		Agree		Disagree		Agree		Agree		Agree		Strongly agree		Neither agree or disagree		Disagree		Strongly disagree		Agree		Agree		Disagree		Yes	Yes	No	No	Yes	No	No	No	Agree		Male	21	Junior / Third Year		Social Science	Yes
996	4/13/2015 11:39	1	ch	Neither agree or disagree		Neither agree or disagree		Agree		Agree		Agree		Agree		Agree		Agree		Neither agree or disagree		Agree		Neither agree or disagree		Strongly agree		Neither agree or disagree		Disagree		Disagree		Yes	No	No	No	No	No	No	No	Neither agree or disagree		Female	20	Sophomore / Second Year		Social Science	No
997	4/13/2015 11:48	1	ch	Agree		Neither agree or disagree		Neither agree or disagree		Agree		Agree		Strongly agree		Agree		Neither agree or disagree		Agree		Strongly agree		Agree		Agree		Agree		Agree		Agree		No	No	No	No	Yes	No	No	No	Agree		Female	21	Sophomore / Second Year		Social Science	Yes
998	4/13/2015 11:49	1	ch	Agree		Neither agree or disagree		Strongly agree		Strongly agree		Agree		Neither agree or disagree		Strongly agree		Agree		Strongly agree		Strongly agree		Disagree		Strongly agree		Neither agree or disagree		Neither agree or disagree		Agree		No	Yes	No	No	Yes	No	No	No	Neither agree or disagree		Male	20	Freshman / First Year		Social Science	Yes
999	4/13/2015 12:04	1	ch	Agree		Neither agree or disagree		Strongly agree		Neither agree or disagree		Disagree		Strongly disagree		Agree		Disagree		Agree		Neither agree or disagree		Neither agree or disagree		Agree		Strongly agree		Agree		Disagree		No	Yes	Yes	No	Yes	No	Yes	No	Neither agree or disagree		Female	20	Freshman / First Year		Sciences	Yes
1000	4/13/2015 12:05	1	ch	Agree		Neither agree or disagree		Agree		Strongly agree		Neither agree or disagree		Disagree		Agree		Agree		Strongly agree		Strongly agree		Disagree		Agree		Neither agree or disagree		Neither agree or disagree		Strongly agree		Yes	No	No	No	Yes	No	No	No	Agree		Male	22	Senior / Fourth Year		Sciences	Yes
1001	4/13/2015 12:11	1	ch	Agree		Neither agree or disagree		Agree		Agree		Agree		Agree		Agree		Neither agree or disagree		Agree		Agree		Neither agree or disagree		Agree		Neither agree or disagree		Neither agree or disagree		Agree		Yes	Yes	No	No	Yes	No	No	No	Neither agree or disagree		Female	25	Junior / Third Year		Social Science	Yes
1002	4/13/2015 12:11	1	ch	Agree		Disagree		Strongly agree		Agree		Strongly agree		Neither agree or disagree		Agree		Disagree		Neither agree or disagree		Agree		Agree		Agree		Agree		Neither agree or disagree		Disagree		Yes	Yes	No	No	Yes	No	No	No	Neither agree or disagree		Male	19	Freshman / First Year		Social Science	No
1003	4/13/2015 12:16	1	ch	Agree		Agree		Agree		Agree		Strongly agree		Agree		Strongly agree		Agree		Strongly agree		Strongly agree		Strongly agree		Strongly agree		Strongly agree		Strongly agree		Agree		No	No	No	No	Yes	No	No	No	Agree		Female	19	Freshman / First Year		Art & Humanities	Yes
1004	4/13/2015 12:20	1	ch	Strongly disagree		Disagree		Neither agree or disagree		Agree		Strongly agree		Neither agree or disagree		Neither agree or disagree		Disagree		Neither agree or disagree		Agree		Agree		Neither agree or disagree		Neither agree or disagree		Neither agree or disagree		Neither agree or disagree		No	Yes	Yes	No	No	No	No	No	Disagree		Male	17	Sophomore / Second Year		Social Science	No
1005	4/13/2015 13:13	1	ch	Strongly disagree		Neither agree or disagree		Agree		Strongly disagree		Neither agree or disagree		Disagree		Disagree		Neither agree or disagree		Neither agree or disagree		Neither agree or disagree		Neither agree or disagree		Neither agree or disagree		Neither agree or disagree		Neither agree or disagree		Neither agree or disagree		No	Yes	No	Yes	Yes	No	No	No	Agree		Male	21	Freshman / First Year		Sciences	Yes
1006	4/13/2015 13:15	1	ch	Strongly disagree		Strongly disagree		Agree		Neither agree or disagree		Agree		Disagree		Agree		Agree		Disagree		Agree		Disagree		Agree		Disagree		Disagree		Disagree		Yes	Yes	No	Yes	Yes	No	No	No	Agree		Female	18	Sophomore / Second Year		Social Science	No
1007	4/13/2015 13:22	1	ch	Neither agree or disagree		Neither agree or disagree		Agree		Agree		Agree		Neither agree or disagree		Strongly agree		Agree		Agree		Agree		Neither agree or disagree		Agree		Neither agree or disagree		Neither agree or disagree		Agree		No	Yes	No	Yes	Yes	Yes	No	No	Agree		Female	19	Freshman / First Year		Social Science	Yes
1008	4/13/2015 13:35	1	ch	Neither agree or disagree		Strongly agree		Agree		Strongly agree		Strongly agree		Disagree		Strongly agree		Strongly agree		Agree		Strongly agree		Agree		Agree		Neither agree or disagree		Strongly disagree		Disagree		No	No	No	Yes	Yes	Yes	No	Yes	Disagree		Male	20	Sophomore / Second Year		Sciences	Yes
1009	4/13/2015 13:36	1	ch	Agree		Neither agree or disagree		Agree		Agree		Agree		Agree		Agree		Disagree		Agree		Agree		Disagree		Agree		Disagree		Disagree		Agree		No	Yes	No	No	Yes	No	No	No	Disagree		Female	20	Sophomore / Second Year		Art & Humanities	No
1010	4/13/2015 13:37	1	ch	Neither agree or disagree		Disagree		Neither agree or disagree		Agree		Agree		Disagree		Agree		Disagree		Agree		Strongly agree		Agree		Agree		Strongly disagree		Strongly disagree		Strongly agree		No	Yes	No	No	Yes	No	No	No	Neither agree or disagree		Female	20	Sophomore / Second Year		Social Science	No
1011	4/13/2015 13:48	1	ch	Agree		Agree		Neither agree or disagree		Agree		Agree		Neither agree or disagree		Agree		Agree		Agree		Agree		Agree		Agree		Agree		Neither agree or disagree		Agree		Yes	No	No	Yes	No	No	No	No	Neither agree or disagree		Female	24	Junior / Third Year		Social Science	Yes
1012	4/13/2015 14:17	1	ch	Neither agree or disagree		Neither agree or disagree		Agree		Agree		Agree		Neither agree or disagree		Agree		Neither agree or disagree		Agree		Strongly agree		Neither agree or disagree		Strongly agree		Neither agree or disagree		Neither agree or disagree		Strongly agree		No	Yes	No	No	Yes	Yes	No	No	Neither agree or disagree		Female	22	Sophomore / Second Year		Social Science	No
1013	4/13/2015 14:22	1	ch	Agree		Agree		Agree		Strongly agree		Agree		Agree		Strongly agree		Agree		Strongly agree		Neither agree or disagree		Agree		Neither agree or disagree		Disagree		Agree		Agree		Yes	Yes	No	No	Yes	No	No	No	Neither agree or disagree		Male	26	Master		Sciences	No
1014	4/13/2015 14:26	1	ch	Agree		Neither agree or disagree		Agree		Neither agree or disagree		Neither agree or disagree		Strongly disagree		Strongly agree		Neither agree or disagree		Agree		Agree		Strongly disagree		Neither agree or disagree		Strongly agree		Disagree		Agree		No	No	Yes	Yes	Yes	No	No	No	Disagree		Male	26	Master		Sciences	No
1015	4/13/2015 14:41	1	ch	Agree		Disagree		Strongly agree		Agree		Agree		Neither agree or disagree		Strongly agree		Disagree		Strongly agree		Agree		Agree		Agree		Disagree		Disagree		Strongly agree		Yes	Yes	Yes	Yes	Yes	No	No	No	Neither agree or disagree		Female	24	Master		Social Sciences	No
1016	4/13/2015 15:33	1	ch	Agree		Agree		Agree		Agree		Neither agree or disagree		Agree		Neither agree or disagree		Agree		Agree		Agree		Agree		Agree		Agree		Neither agree or disagree		Agree		No	Yes	Yes	No	Yes	No	No	No	Agree		Male	25	Master		Sciences	No
1017	4/13/2015 15:42	1	ch	Strongly disagree		Strongly disagree		Neither agree or disagree		Disagree		Agree		Agree		Agree		Agree		Strongly agree		Neither agree or disagree		Neither agree or disagree		Neither agree or disagree		Agree		Strongly agree		Neither agree or disagree		No	No	Yes	No	Yes	Yes	No	No	Disagree		Female	24	Senior / Fourth Year		Art & Humanities	Yes
1018	4/13/2015 16:08	1	ch	Agree		Agree		Agree		Agree		Agree		Disagree		Strongly agree		Disagree		Agree		Strongly agree		Disagree		Agree		Disagree		Disagree		Neither agree or disagree		No	No	No	No	Yes	No	No	No	Disagree		Female	21	Sophomore / Second Year		Sciences	Yes
1019	4/13/2015 16:08	1	ch	Agree		Neither agree or disagree		Agree		Agree		Neither agree or disagree		Neither agree or disagree		Agree		Neither agree or disagree		Agree		Neither agree or disagree		Disagree		Agree		Neither agree or disagree		Neither agree or disagree		Disagree		No	Yes	No	No	Yes	No	No	No	Agree		Female	20	Sophomore / Second Year		Social Science	Yes
1020	4/13/2015 16:08	1	ch	Neither agree or disagree		Disagree		Strongly agree		Agree		Agree		Strongly agree		Strongly agree		Neither agree or disagree		Strongly agree		Strongly agree		Neither agree or disagree		Strongly agree		Disagree		Neither agree or disagree		Agree		Yes	Yes	Yes	No	Yes	No	No	No	Neither agree or disagree		Female	22	Senior / Fourth Year		Social Science	No
1021	4/13/2015 16:19	1	ch	Neither agree or disagree		Agree		Neither agree or disagree		Agree		Disagree		Agree		Disagree		Agree		Disagree		Neither agree or disagree		Neither agree or disagree		Disagree		Neither agree or disagree		Neither agree or disagree		Neither agree or disagree		No	No	Yes	No	Yes	No	No	No	Neither agree or disagree		Male	20	Sophomore / Second Year		Sciences	No
1022	4/13/2015 16:37	1	ch	Agree		Disagree		Agree		Strongly agree		Agree		Neither agree or disagree		Agree		Disagree		Agree		Neither agree or disagree		Neither agree or disagree		Agree		Disagree		Disagree		Agree		No	Yes	No	No	Yes	No	No	No	Neither agree or disagree		Female	24	Senior / Fourth Year		Sciences	No
1023	4/13/2015 16:43	1	ch	Neither agree or disagree		Strongly agree		Neither agree or disagree		Agree		Agree		Neither agree or disagree		Strongly agree		Agree		Strongly agree		Strongly agree		Agree		Neither agree or disagree		Neither agree or disagree		Agree		Neither agree or disagree		Yes	Yes	Yes	No	No	No	No	No	Neither agree or disagree		Female	25	Master		Sciences	No
1024	4/13/2015 16:55	1	ch	Agree		Disagree		Agree		Agree		Agree		Neither agree or disagree		Agree		Disagree		Agree		Strongly agree		Neither agree or disagree		Agree		Neither agree or disagree		Neither agree or disagree		Agree		No	Yes	No	Yes	Yes	Yes	No	No	Disagree		Female	20	Sophomore / Second Year		Sciences	Yes
1025	4/13/2015 17:11	1	ch	Disagree		Agree		Agree		Agree		Agree		Disagree		Agree		Agree		Agree		Agree		Agree		Agree		Neither agree or disagree		Agree		Agree		No	Yes	No	No	Yes	Yes	No	No	Agree		Female	27	PhD		Social Sciences	Yes
1026	4/13/2015 17:19	1	ch	Agree		Disagree		Agree		Agree		Agree		Disagree		Strongly agree		Disagree		Neither agree or disagree		Strongly agree		Strongly agree		Agree		Strongly disagree		Neither agree or disagree		Strongly agree		Yes	Yes	No	No	No	No	No	No	Disagree		Male	25	Master		Sciences	No
1027	4/13/2015 17:57	1	ch	Agree		Disagree		Agree		Disagree		Agree		Disagree		Agree		Disagree		Agree		Agree		Disagree		Agree		Disagree		Disagree		Agree		No	Yes	No	Yes	Yes	No	No	No	Disagree		Female	21	Sophomore / Second Year		Sciences	No
1028	4/13/2015 18:16	1	ch	Neither agree or disagree		Agree		Agree		Agree		Agree		Disagree		Strongly agree		Disagree		Neither agree or disagree		Neither agree or disagree		Agree		Agree		Disagree		Strongly disagree		Strongly agree		No	Yes	No	No	Yes	No	No	No	Neither agree or disagree		Female	21	Sophomore / Second Year		Sciences	No
1029	4/13/2015 18:16	1	ch	Agree		Neither agree or disagree		Agree		Strongly agree		Agree		Agree		Strongly agree		Neither agree or disagree		Agree		Agree		Disagree		Disagree		Neither agree or disagree		Neither agree or disagree		Strongly agree		No	Yes	No	No	Yes	Yes	No	No	Neither agree or disagree		Male	33	PhD		Art & Humanities	No
1030	4/13/2015 18:21	1	ch	Neither agree or disagree		Neither agree or disagree		Neither agree or disagree		Neither agree or disagree		Agree		Neither agree or disagree		Agree		Neither agree or disagree		Agree		Agree		Agree		Agree		Neither agree or disagree		Neither agree or disagree		Agree		Yes	No	No	No	Yes	No	No	No	Neither agree or disagree		Female	20	Sophomore / Second Year		Social Science	Yes
1031	4/13/2015 18:26	1	ch	Agree		Neither agree or disagree		Agree		Strongly agree		Strongly agree		Disagree		Strongly agree		Agree		Strongly agree		Strongly agree		Neither agree or disagree		Strongly agree		Disagree		Neither agree or disagree		Strongly disagree		Yes	No	No	No	Yes	No	No	No	Agree		Female	18	Freshman / First Year		Sciences	Yes
1032	4/13/2015 18:39	1	ch	Neither agree or disagree		Disagree		Agree		Agree		Agree		Disagree		Agree		Neither agree or disagree		Agree		Agree		Disagree		Agree		Disagree		Disagree		Agree		No	Yes	No	No	Yes	No	No	No	Disagree		Male	20	Sophomore / Second Year		Social Science	No
1033	4/13/2015 19:00	1	ch	Neither agree or disagree		Disagree		Agree		Agree		Agree		Agree		Strongly agree		Neither agree or disagree		Agree		Neither agree or disagree		Disagree		Agree		Disagree		Neither agree or disagree		Agree		No	Yes	No	Yes	Yes	No	No	No	Neither agree or disagree		Female	20	Freshman / First Year		Art & Humanities	No
1034	4/13/2015 19:52	1	ch	Neither agree or disagree		Disagree		Strongly agree		Strongly agree		Strongly agree		Neither agree or disagree		Strongly agree		Neither agree or disagree		Strongly agree		Strongly agree		Neither agree or disagree		Agree		Neither agree or disagree		Disagree		Strongly agree		No	Yes	No	No	Yes	No	No	Yes	Strongly disagree		Female	21	Freshman / First Year		Social Science	Yes
1035	4/13/2015 20:00	1	ch	Neither agree or disagree		Neither agree or disagree		Neither agree or disagree		Neither agree or disagree		Neither agree or disagree		Neither agree or disagree		Agree		Neither agree or disagree		Neither agree or disagree		Neither agree or disagree		Neither agree or disagree		Neither agree or disagree		Neither agree or disagree		Strongly disagree		Agree		No	Yes	No	No	No	No	No	No	Neither agree or disagree		Male	21	Sophomore / Second Year		Sciences	No
1036	4/13/2015 20:47	1	ch	Strongly agree		Disagree		Strongly agree		Strongly agree		Strongly agree		Disagree		Strongly agree		Disagree		Strongly agree		Strongly agree		Neither agree or disagree		Strongly agree		Strongly disagree		Strongly disagree		Strongly agree		No	No	Yes	No	No	No	No	No	Neither agree or disagree		Male	22	Senior / Fourth Year		Sciences	Yes
1037	4/13/2015 20:56	1	ch	Neither agree or disagree		Agree		Agree		Agree		Agree		Disagree		Agree		Agree		Agree		Agree		Disagree		Agree		Disagree		Disagree		Agree		No	Yes	No	Yes	Yes	No	No	No	Disagree		Male	26	Senior / Fourth Year		Sciences	Yes
1038	4/13/2015 21:05	1	ch	Neither agree or disagree		Neither agree or disagree		Strongly agree		Neither agree or disagree		Strongly agree		Neither agree or disagree		Agree		Neither agree or disagree		Agree		Strongly agree		Agree		Strongly agree		Disagree		Disagree		Strongly agree		No	Yes	No	No	No	No	No	No	Neither agree or disagree		Male	25	Master		Sciences	No
1039	4/13/2015 21:06	1	ch	Agree		Disagree		Agree		Agree		Agree		Disagree		Strongly agree		Disagree		Agree		Agree		Disagree		Agree		Disagree		Neither agree or disagree		Strongly agree		Yes	Yes	No	No	Yes	No	No	No	Disagree		Female	31	PhD		Sciences	No
1040	4/13/2015 21:11	1	ch	Neither agree or disagree		Agree		Agree		Neither agree or disagree		Agree		Disagree		Strongly agree		Neither agree or disagree		Strongly agree		Agree		Disagree		Neither agree or disagree		Disagree		Disagree		Disagree		No	Yes	Yes	No	No	No	No	No	Neither agree or disagree		Male	21	Senior / Fourth Year		Sciences	Yes
1041	4/13/2015 21:14	1	ch	Agree		Disagree		Agree		Agree		Agree		Neither agree or disagree		Agree		Neither agree or disagree		Agree		Agree		Disagree		Agree		Disagree		Disagree		Disagree		Yes	No	No	No	No	No	No	No	Strongly agree		Male	20	Senior / Fourth Year		Sciences	No
1042	4/13/2015 21:16	1	ch	Neither agree or disagree		Neither agree or disagree		Neither agree or disagree		Neither agree or disagree		Neither agree or disagree		Neither agree or disagree		Neither agree or disagree		Neither agree or disagree		Neither agree or disagree		Agree		Disagree		Agree		Disagree		Disagree		Agree		No	No	No	No	No	No	Yes	No	Agree		Male	22	Senior / Fourth Year		Sciences	No
1043	4/13/2015 21:18	1	ch	Agree		Neither agree or disagree		Agree		Neither agree or disagree		Agree		Disagree		Agree		Neither agree or disagree		Agree		Agree		Neither agree or disagree		Agree		Disagree		Neither agree or disagree		Agree		No	Yes	No	No	Yes	No	No	No	Neither agree or disagree		Male	22	Senior / Fourth Year		Sciences	No
1044	4/13/2015 21:20	1	ch	Agree		Disagree		Agree		Agree		Agree		Neither agree or disagree		Agree		Neither agree or disagree		Agree		Agree		Disagree		Neither agree or disagree		Disagree		Neither agree or disagree		Agree		No	Yes	No	No	No	No	No	No	Neither agree or disagree		Male	22	Senior / Fourth Year		Sciences	Yes
1045	4/13/2015 21:22	1	ch	Agree		Neither agree or disagree		Agree		Agree		Agree		Disagree		Agree		Agree		Agree		Neither agree or disagree		Neither agree or disagree		Neither agree or disagree		Neither agree or disagree		Disagree		Disagree		No	Yes	No	No	Yes	No	No	No	Agree		Male	23	Senior / Fourth Year		Sciences	No
1046	4/13/2015 21:24	1	ch	Neither agree or disagree		Neither agree or disagree		Agree		Strongly agree		Strongly agree		Disagree		Strongly agree		Neither agree or disagree		Agree		Strongly disagree		Disagree		Strongly agree		Strongly disagree		Strongly disagree		Strongly disagree		No	No	Yes	No	Yes	No	No	No	Disagree		Male	22	Senior / Fourth Year		Sciences	No
1047	4/13/2015 21:31	1	ch	Strongly agree		Agree		Agree		Agree		Agree		Disagree		Strongly agree		Neither agree or disagree		Agree		Agree		Neither agree or disagree		Agree		Neither agree or disagree		Neither agree or disagree		Agree		No	Yes	No	No	Yes	No	No	No	Neither agree or disagree		Male	25	Master		Sciences	No
1048	4/13/2015 21:35	1	ch	Neither agree or disagree		Agree		Agree		Agree		Strongly agree		Disagree		Agree		Disagree		Agree		Agree		Agree		Agree		Disagree		Disagree		Agree		No	No	No	No	Yes	No	No	No	Agree		Female	25	Senior / Fourth Year		Sciences	No
1049	4/13/2015 21:38	1	ch	Agree		Disagree		Agree		Agree		Agree		Disagree		Agree		Disagree		Agree		Agree		Disagree		Agree		Disagree		Disagree		Agree		No	No	Yes	Yes	Yes	No	No	No	Agree		Female	26	Master		Social Science	Yes
1050	4/13/2015 21:40	1	ch	Strongly agree		Agree		Strongly agree		Agree		Agree		Neither agree or disagree		Strongly agree		Agree		Strongly agree		Agree		Disagree		Agree		Neither agree or disagree		Disagree		Strongly agree		No	Yes	No	No	Yes	No	No	No	Agree		Male	22	Senior / Fourth Year		Sciences	No
1051	4/13/2015 21:42	1	ch	Agree		Neither agree or disagree		Neither agree or disagree		Agree		Neither agree or disagree		Agree		Neither agree or disagree		Agree		Neither agree or disagree		Strongly agree		Disagree		Agree		Neither agree or disagree		Disagree		Agree		No	Yes	No	No	No	No	No	No	Neither agree or disagree		Male	22	Senior / Fourth Year		Sciences	Yes
1052	4/13/2015 21:45	1	ch	Agree		Neither agree or disagree		Neither agree or disagree		Agree		Neither agree or disagree		Agree		Neither agree or disagree		Neither agree or disagree		Agree		Neither agree or disagree		Agree		Agree		Neither agree or disagree		Neither agree or disagree		Agree		No	No	Yes	No	Yes	No	No	No	Neither agree or disagree		Male	23	Senior / Fourth Year		Sciences	No
1053	4/13/2015 21:49	1	ch	Agree		Disagree		Strongly agree		Strongly agree		Strongly agree		Disagree		Strongly agree		Disagree		Agree		Strongly agree		Disagree		Strongly agree		Disagree		Disagree		Strongly agree		No	Yes	Yes	Yes	No	No	No	No	Disagree		Female	31	Master		Social Science	Yes
1054	4/13/2015 21:58	1	ch	Neither agree or disagree		Disagree		Agree		Agree		Agree		Agree		Strongly agree		Strongly agree		Agree		Strongly agree		Strongly agree		Strongly agree		Neither agree or disagree		Disagree		Strongly agree		No	No	No	No	Yes	No	No	No	Neither agree or disagree		Female	21	Sophomore / Second Year		Social Science	No
1055	4/13/2015 22:16	1	ch	Neither agree or disagree		Agree		Neither agree or disagree		Disagree		Disagree		Disagree		Strongly agree		Agree		Neither agree or disagree		Neither agree or disagree		Agree		Agree		Disagree		Neither agree or disagree		Agree		No	No	No	Yes	Yes	No	No	No	Agree		Male	18	Freshman / First Year		Social Science	Yes
1056	4/13/2015 22:18	1	ch	Agree		Agree		Strongly agree		Agree		Neither agree or disagree		Agree		Agree		Neither agree or disagree		Neither agree or disagree		Neither agree or disagree		Agree		Agree		Agree		Agree		Neither agree or disagree		No	Yes	No	No	Yes	No	No	No	Agree		Male	22	Sophomore / Second Year		Social Science	Yes
1057	4/13/2015 22:23	1	ch	Disagree		Disagree		Neither agree or disagree		Agree		Agree		Neither agree or disagree		Agree		Disagree		Disagree		Neither agree or disagree		Disagree		Agree		Neither agree or disagree		Agree		Disagree		No	No	No	Yes	Yes	No	No	Yes	Neither agree or disagree		Male	20	Sophomore / Second Year		Sciences	Yes
1058	4/13/2015 22:27	1	ch	Neither agree or disagree		Agree		Agree		Agree		Neither agree or disagree		Disagree		Strongly agree		Disagree		Agree		Neither agree or disagree		Strongly disagree		Agree		Neither agree or disagree		Disagree		Strongly agree		No	Yes	No	No	Yes	No	No	No	Neither agree or disagree		Female	20	Freshman / First Year		Sciences	No
1059	4/13/2015 22:32	1	ch	Neither agree or disagree		Agree		Neither agree or disagree		Neither agree or disagree		Agree		Agree		Agree		Neither agree or disagree		Agree		Neither agree or disagree		Neither agree or disagree		Neither agree or disagree		Neither agree or disagree		Neither agree or disagree		Neither agree or disagree		No	Yes	Yes	Yes	Yes	No	No	No	Neither agree or disagree		Male	23	Junior / Third Year		Art & Humanities	Yes
1060	4/13/2015 22:33	1	ch	Neither agree or disagree		Agree		Agree		Agree		Agree		Neither agree or disagree		Agree		Agree		Agree		Agree		Agree		Agree		Neither agree or disagree		Neither agree or disagree		Neither agree or disagree		No	No	No	No	Yes	No	No	No	Disagree		Male	19	Freshman / First Year		Social Science	Yes
1061	4/13/2015 22:33	1	ch	Disagree		Neither agree or disagree		Strongly agree		Agree		Agree		Agree		Strongly agree		Neither agree or disagree		Strongly agree		Neither agree or disagree		Neither agree or disagree		Neither agree or disagree		Neither agree or disagree		Disagree		Neither agree or disagree		No	No	No	Yes	Yes	No	No	No	Neither agree or disagree		Male	22	Sophomore / Second Year		Sciences	Yes
1062	4/13/2015 22:34	1	ch	Neither agree or disagree		Agree		Agree		Agree		Agree		Neither agree or disagree		Agree		Agree		Agree		Agree		Agree		Agree		Neither agree or disagree		Neither agree or disagree		Neither agree or disagree		No	No	No	No	Yes	No	No	No	Disagree		Male	19	Freshman / First Year		Social Science	Yes
1063	4/13/2015 22:37	1	ch	Disagree		Disagree		Neither agree or disagree		Neither agree or disagree		Disagree		Agree		Strongly agree		Strongly agree		Neither agree or disagree		Strongly agree		Strongly agree		Agree		Disagree		Neither agree or disagree		Strongly agree		No	Yes	Yes	No	No	No	No	No	Neither agree or disagree		Male	23	Sophomore / Second Year		Sciences	Yes
1064	4/13/2015 22:38	1	ch	Disagree		Neither agree or disagree		Strongly agree		Agree		Neither agree or disagree		Neither agree or disagree		Neither agree or disagree		Neither agree or disagree		Strongly disagree		Disagree		Neither agree or disagree		Strongly agree		Neither agree or disagree		Neither agree or disagree		Agree		No	Yes	No	Yes	No	No	No	No	Neither agree or disagree		Male	21	Sophomore / Second Year		Sciences	Yes
1065	4/13/2015 22:41	1	ch	Neither agree or disagree		Neither agree or disagree		Agree		Agree		Agree		Strongly disagree		Agree		Strongly disagree		Agree		Strongly agree		Neither agree or disagree		Agree		Strongly disagree		Strongly disagree		Strongly agree		No	Yes	No	No	Yes	No	No	No	Disagree		Female	20	Sophomore / Second Year		Art & Humanities	Yes
1066	4/13/2015 22:47	1	ch	Neither agree or disagree		Neither agree or disagree		Agree		Agree		Agree		Neither agree or disagree		Agree		Agree		Agree		Agree		Agree		Agree		Neither agree or disagree		Neither agree or disagree		Neither agree or disagree		No	No	No	No	Yes	No	No	No	Neither agree or disagree		Male	19	Freshman / First Year		Social Science	No
1067	4/13/2015 22:47	1	ch	Neither agree or disagree		Agree		Neither agree or disagree		Agree		Agree		Neither agree or disagree		Strongly agree		Agree		Agree		Agree		Agree		Agree		Disagree		Neither agree or disagree		Agree		No	Yes	No	No	Yes	No	No	No	Agree		Female	23	Sophomore / Second Year		Sciences	No
1068	4/13/2015 22:49	1	ch	Neither agree or disagree		Neither agree or disagree		Neither agree or disagree		Neither agree or disagree		Neither agree or disagree		Neither agree or disagree		Neither agree or disagree		Neither agree or disagree		Neither agree or disagree		Neither agree or disagree		Neither agree or disagree		Neither agree or disagree		Neither agree or disagree		Neither agree or disagree		Neither agree or disagree		No	No	No	No	Yes	No	No	No	Neither agree or disagree		Male	19	Freshman / First Year		Social Sciences	Yes
1069	4/13/2015 22:56	1	ch	Strongly disagree		Disagree		Disagree		Strongly disagree		Neither agree or disagree		Disagree		Neither agree or disagree		Disagree		Strongly agree		Strongly agree		Agree		Neither agree or disagree		Neither agree or disagree		Strongly agree		Agree		No	No	Yes	No	No	No	Yes	No	Strongly agree		Male	20	Sophomore / Second Year		Social Sciences	Yes
1070	4/13/2015 22:58	1	ch	Neither agree or disagree		Neither agree or disagree		Neither agree or disagree		Disagree		Agree		Agree		Agree		Disagree		Neither agree or disagree		Agree		Agree		Disagree		Neither agree or disagree		Agree		Agree		Yes	No	No	No	No	No	No	No	Neither agree or disagree		Female	23	Sophomore / Second Year		Sciences	No
1071	4/13/2015 23:01	1	ch	Neither agree or disagree		Agree		Strongly agree		Agree		Agree		Disagree		Agree		Agree		Neither agree or disagree		Neither agree or disagree		Disagree		Strongly disagree		Strongly disagree		Neither agree or disagree		Neither agree or disagree		No	No	Yes	No	No	No	No	No	Neither agree or disagree		Female	20	Freshman / First Year		Sciences	Yes
1072	4/13/2015 23:22	1	ch	Strongly disagree		Neither agree or disagree		Neither agree or disagree		Agree		Strongly agree		Strongly agree		Strongly agree		Strongly agree		Disagree		Neither agree or disagree		Disagree		Strongly disagree		Strongly disagree		Strongly agree		Strongly agree		No	No	No	No	Yes	No	No	Yes	Neither agree or disagree		Female	25	Senior / Fourth Year		Social Sciences	No
1073	4/13/2015 23:42	1	ch	Agree		Neither agree or disagree		Neither agree or disagree		Neither agree or disagree		Neither agree or disagree		Neither agree or disagree		Neither agree or disagree		Neither agree or disagree		Neither agree or disagree		Neither agree or disagree		Neither agree or disagree		Neither agree or disagree		Neither agree or disagree		Neither agree or disagree		Neither agree or disagree		No	Yes	No	No	Yes	No	No	No	Neither agree or disagree		Male	19	Freshman / First Year		Social Science	No
1074	4/13/2015 23:46	1	ch	Agree		Neither agree or disagree		Agree		Agree		Neither agree or disagree		Agree		Neither agree or disagree		Agree		Agree		Neither agree or disagree		Agree		Agree		Agree		Agree		Agree		No	Yes	No	No	Yes	No	No	No	Neither agree or disagree		Male	19	Freshman / First Year		Social Science	Yes
1075	4/14/2015 8:00	1	ch	Agree		Disagree		Agree		Agree		Agree		Disagree		Strongly agree		Neither agree or disagree		Agree		Agree		Disagree		Agree		Disagree		Disagree		Agree		Yes	Yes	No	No	Yes	No	No	No	Neither agree or disagree		Male	20	Sophomore / Second Year		Art & Humanities	Yes
1076	4/14/2015 8:21	1	ch	Neither agree or disagree		Disagree		Strongly agree		Strongly agree		Strongly agree		Disagree		Agree		Strongly disagree		Agree		Strongly agree		Neither agree or disagree		Strongly agree		Strongly disagree		Strongly disagree		Strongly agree		No	Yes	No	No	Yes	No	No	No	Disagree		Male	22	Senior / Fourth Year		Social Sciences	No
1077	4/14/2015 8:57	1	ch	Strongly agree		Agree		Agree		Strongly agree		Agree		Disagree		Agree		Neither agree or disagree		Agree		Strongly agree		Disagree		Strongly agree		Neither agree or disagree		Neither agree or disagree		Strongly agree		Yes	Yes	Yes	No	No	No	No	No	Agree		Male	24	Master		Sciences	No
1078	4/14/2015 9:21	1	ch	Agree		Neither agree or disagree		Agree		Agree		Agree		Agree		Agree		Neither agree or disagree		Neither agree or disagree		Agree		Disagree		Agree		Neither agree or disagree		Neither agree or disagree		Agree		Yes	Yes	Yes	No	Yes	No	No	No	Neither agree or disagree		Male	26	Master		Sciences	Yes
1079	4/14/2015 9:28	1	ch	Agree		Disagree		Agree		Agree		Agree		Neither agree or disagree		Agree		Neither agree or disagree		Agree		Agree		Disagree		Agree		Neither agree or disagree		Disagree		Agree		No	No	No	Yes	Yes	No	No	No	Neither agree or disagree		Female	26	Master		Art & Humanities	No
1080	4/14/2015 10:23	1	ch	Agree		Neither agree or disagree		Strongly agree		Agree		Agree		Neither agree or disagree		Agree		Agree		Strongly agree		Agree		Neither agree or disagree		Agree		Agree		Neither agree or disagree		Neither agree or disagree		No	No	Yes	No	Yes	No	No	No	Disagree		Male	23	Junior / Third Year		Social Sciences	No
1081	4/14/2015 15:13	1	ch	Neither agree or disagree		Disagree		Agree		Agree		Agree		Disagree		Strongly agree		Neither agree or disagree		Agree		Agree		Neither agree or disagree		Agree		Neither agree or disagree		Disagree		Neither agree or disagree		Yes	No	No	No	Yes	No	No	No	Neither agree or disagree		Female	23	Senior / Fourth Year		Sciences	No
1082	4/15/2015 11:35	1	ch	Disagree		Strongly disagree		Disagree		Neither agree or disagree		Strongly agree		Disagree		Neither agree or disagree		Disagree		Disagree		Disagree		Disagree		Disagree		Neither agree or disagree		Strongly disagree		Strongly disagree		No	No	No	No	Yes	No	No	No	Disagree		Female	21	Sophomore / Second Year		Social Sciences	Yes
1083	4/15/2015 11:37	1	ch	Agree		Strongly agree		Agree		Agree		Agree		Agree		Agree		Strongly agree		Neither agree or disagree		Strongly agree		Strongly agree		Agree		Agree		Neither agree or disagree		Strongly agree		Yes	Yes	Yes	Yes	Yes	Yes	No	No	Disagree		Male	19940930	Sophomore / Second Year		Sciences	Yes
1084	4/15/2015 11:43	1	ch	Neither agree or disagree		Neither agree or disagree		Agree		Agree		Agree		Disagree		Agree		Disagree		Agree		Strongly agree		Neither agree or disagree		Strongly agree		Disagree		Disagree		Agree		No	No	No	Yes	Yes	No	No	No	Disagree		Female	20	Sophomore / Second Year		Sciences	No
1085	4/15/2015 11:43	1	ch	Neither agree or disagree		Disagree		Agree		Agree		Strongly agree		Neither agree or disagree		Agree		Disagree		Agree		Strongly agree		Neither agree or disagree		Neither agree or disagree		Disagree		Disagree		Agree		No	No	No	No	Yes	No	No	No	Agree		Female	19	Sophomore / Second Year		Sciences	No
1086	4/15/2015 11:58	1	ch	Neither agree or disagree		Neither agree or disagree		Agree		Agree		Agree		Neither agree or disagree		Neither agree or disagree		Disagree		Agree		Strongly agree		Neither agree or disagree		Agree		Disagree		Neither agree or disagree		Agree		No	No	No	No	Yes	No	No	No	Agree		Female	19	Sophomore / Second Year		Sciences	No
1087	4/15/2015 12:00	1	ch	Agree		Agree		Neither agree or disagree		Agree		Strongly agree		Disagree		Strongly agree		Strongly agree		Agree		Strongly agree		Strongly agree		Strongly agree		Agree		Disagree		Strongly agree		No	Yes	Yes	No	Yes	No	No	No	Agree		Male	20	Sophomore / Second Year		Social Sciences	No
1088	4/15/2015 12:05	1	ch	Strongly agree		Agree		Strongly agree		Agree		Neither agree or disagree		Neither agree or disagree		Agree		Strongly agree		Strongly agree		Strongly agree		Strongly agree		Neither agree or disagree		Strongly agree		Disagree		Strongly agree		No	No	No	No	Yes	No	No	No	Neither agree or disagree		Male	21	Sophomore / Second Year		Sciences	Yes
1089	4/15/2015 12:05	1	ch	Strongly disagree		Agree		Agree		Neither agree or disagree		Neither agree or disagree		Agree		Agree		Neither agree or disagree		Agree		Strongly agree		Agree		Agree		Neither agree or disagree		Agree		Agree		Yes	Yes	Yes	Yes	No	Yes	No	No	Agree		Male	20	Sophomore / Second Year		Sciences	Yes
1090	4/15/2015 12:27	1	ch	Neither agree or disagree		Neither agree or disagree		Agree		Agree		Agree		Neither agree or disagree		Agree		Neither agree or disagree		Agree		Agree		Agree		Agree		Neither agree or disagree		Neither agree or disagree		Agree		No	No	No	Yes	Yes	No	No	No	Agree		Female	19	Sophomore / Second Year		Sciences	Yes
1091	4/15/2015 12:27	1	ch	Neither agree or disagree		Disagree		Agree		Agree		Agree		Strongly agree		Strongly agree		Strongly agree		Agree		Agree		Agree		Neither agree or disagree		Neither agree or disagree		Neither agree or disagree		Neither agree or disagree		Yes	Yes	Yes	No	No	No	No	No	Neither agree or disagree		Male	20	Sophomore / Second Year		Sciences	Yes
1092	4/15/2015 12:30	1	ch	Agree		Agree		Neither agree or disagree		Neither agree or disagree		Neither agree or disagree		Neither agree or disagree		Neither agree or disagree		Agree		Neither agree or disagree		Neither agree or disagree		Neither agree or disagree		Agree		Neither agree or disagree		Neither agree or disagree		Neither agree or disagree		No	Yes	No	No	Yes	No	No	No	Neither agree or disagree		Male	20	Freshman / First Year		Social Sciences	Yes
1093	4/15/2015 12:31	1	ch	Neither agree or disagree		Neither agree or disagree		Strongly disagree		Neither agree or disagree		Agree		Neither agree or disagree		Agree		Disagree		Agree		Agree		Agree		Agree		Neither agree or disagree		Neither agree or disagree		Agree		No	Yes	No	Yes	Yes	No	No	No	Neither agree or disagree		Female	22	Sophomore / Second Year		Sciences	Yes
1094	4/15/2015 12:34	1	ch	Agree		Neither agree or disagree		Agree		Agree		Agree		Disagree		Agree		Disagree		Agree		Agree		Neither agree or disagree		Agree		Disagree		Disagree		Agree		No	Yes	No	No	Yes	No	No	No	Disagree		Female	21	Sophomore / Second Year		Sciences	No
1095	4/15/2015 12:41	1	ch	Neither agree or disagree		Disagree		Agree		Agree		Agree		Disagree		Agree		Disagree		Agree		Agree		Disagree		Agree		Disagree		Neither agree or disagree		Agree		Yes	Yes	No	No	Yes	No	No	No	Disagree		Female	22	Sophomore / Second Year		Social Science	No
1096	4/15/2015 13:02	1	ch	Disagree		Strongly disagree		Strongly disagree		Strongly disagree		Strongly disagree		Agree		Neither agree or disagree		Neither agree or disagree		Strongly agree		Agree		Agree		Strongly agree		Agree		Agree		Neither agree or disagree		No	No	No	No	Yes	No	No	No	Strongly agree		Male	21	Freshman / First Year		Sciences	Yes
1097	4/15/2015 13:07	1	ch	Neither agree or disagree		Neither agree or disagree		Agree		Agree		Neither agree or disagree		Disagree		Agree		Neither agree or disagree		Agree		Agree		Agree		Agree		Agree		Neither agree or disagree		Agree		No	Yes	No	Yes	Yes	No	No	No	Neither agree or disagree		Female	22	Sophomore / Second Year		Sciences	Yes
1098	4/15/2015 19:33	1	ch	Strongly disagree		Neither agree or disagree		Neither agree or disagree		Agree		Neither agree or disagree		Agree		Agree		Agree		Agree		Disagree		Neither agree or disagree		Neither agree or disagree		Neither agree or disagree		Agree		Agree		No	Yes	No	No	Yes	No	No	No	Agree		Female	20	Sophomore / Second Year		Art & Humanities	Yes
1099	4/15/2015 19:39	1	ch	Disagree		Neither agree or disagree		Agree		Neither agree or disagree		Disagree		Disagree		Agree		Agree		Agree		Disagree		Disagree		Agree		Disagree		Disagree		Agree		No	No	No	No	Yes	No	No	No	Neither agree or disagree		Female	21	Sophomore / Second Year		Sciences	Yes
1100	4/15/2015 19:58	1	ch	Agree		Agree		Agree		Neither agree or disagree		Agree		Agree		Strongly agree		Agree		Strongly agree		Strongly agree		Disagree		Strongly agree		Disagree		Disagree		Strongly agree		No	No	No	No	No	No	No	Yes	Agree		Male	21	Sophomore / Second Year		Sciences	No
1101	4/15/2015 21:02	1	ch	Strongly agree		Agree		Agree		Neither agree or disagree		Strongly agree		Neither agree or disagree		Neither agree or disagree		Strongly disagree		Neither agree or disagree		Agree		Strongly agree		Strongly agree		Agree		Neither agree or disagree		Agree		No	Yes	No	No	No	No	No	No	Disagree		Male	21	Sophomore / Second Year		Social Science	Yes
1102	4/15/2015 21:23	1	ch	Agree		Disagree		Disagree		Agree		Agree		Disagree		Agree		Agree		Agree		Agree		Neither agree or disagree		Agree		Disagree		Strongly disagree		Agree		No	Yes	No	Yes	Yes	No	No	No	Disagree		Female	21	Sophomore / Second Year		Social Science	No
1103	4/15/2015 21:40	1	ch	Agree		Neither agree or disagree		Agree		Agree		Agree		Neither agree or disagree		Agree		Neither agree or disagree		Neither agree or disagree		Agree		Neither agree or disagree		Agree		Agree		Neither agree or disagree		Disagree		No	Yes	No	No	Yes	No	No	No	Neither agree or disagree		Male	21	Sophomore / Second Year		Social Science	Yes
1104	4/15/2015 22:52	1	ch	Neither agree or disagree		Agree		Neither agree or disagree		Agree		Neither agree or disagree		Disagree		Strongly agree		Agree		Agree		Neither agree or disagree		Disagree		Neither agree or disagree		Neither agree or disagree		Neither agree or disagree		Agree		No	No	No	No	Yes	No	No	No	Neither agree or disagree		Female	24	Junior / Third Year		Sciences	Yes
1105	4/15/2015 23:05	1	ch	Agree		Neither agree or disagree		Neither agree or disagree		Strongly agree		Strongly agree		Agree		Neither agree or disagree		Neither agree or disagree		Agree		Strongly agree		Neither agree or disagree		Agree		Neither agree or disagree		Disagree		Agree		No	Yes	No	No	Yes	No	No	No	Neither agree or disagree		Male	21	Sophomore / Second Year		Sciences	Yes
1106	4/16/2015 16:21	1	ch	Agree		Disagree		Agree		Agree		Agree		Strongly disagree		Strongly agree		Agree		Agree		Strongly agree		Neither agree or disagree		Strongly agree		Disagree		Agree		Agree		No	Yes	No	No	No	No	No	No	Neither agree or disagree		Female	20	Junior / Third Year		Sciences	Yes
1107	4/16/2015 16:24	1	ch	Strongly agree		Agree		Agree		Agree		Agree		Disagree		Strongly agree		Agree		Agree		Strongly agree		Disagree		Strongly agree		Neither agree or disagree		Neither agree or disagree		Agree		No	Yes	Yes	No	Yes	No	No	No	Neither agree or disagree		Female	20	Junior / Third Year		Sciences	Yes
1108	4/16/2015 16:25	1	ch	Neither agree or disagree		Disagree		Strongly agree		Disagree		Agree		Disagree		Strongly agree		Neither agree or disagree		Agree		Strongly agree		Disagree		Strongly agree		Disagree		Disagree		Agree		No	Yes	No	No	Yes	No	No	No	Disagree		Female	19	Freshman / First Year		Sciences	Yes
1109	4/16/2015 16:32	1	ch	Neither agree or disagree		Strongly disagree		Strongly agree		Strongly agree		Strongly agree		Neither agree or disagree		Strongly agree		Neither agree or disagree		Agree		Neither agree or disagree		Neither agree or disagree		Strongly agree		Disagree		Neither agree or disagree		Disagree		Yes	No	No	No	Yes	No	No	No	Agree		Female	22	Senior / Fourth Year		Sciences	No
1110	4/16/2015 18:50	1	ch	Neither agree or disagree		Disagree		Agree		Agree		Agree		Neither agree or disagree		Agree		Agree		Agree		Agree		Neither agree or disagree		Agree		Neither agree or disagree		Disagree		Agree		Yes	Yes	No	No	Yes	No	No	No	Agree		Female	20	Sophomore / Second Year		Sciences	Yes
1111	4/16/2015 23:31	1	ch	Agree		Disagree		Agree		Agree		Agree		Disagree		Agree		Disagree		Agree		Agree		Disagree		Agree		Disagree		Disagree		Agree		No	No	No	No	Yes	No	No	No	Disagree		Female	20	Sophomore / Second Year		Social Science	No
1112	4/17/2015 8:39	1	ch	Agree		Agree		Agree		Agree		Agree		Disagree		Agree		Neither agree or disagree		Agree		Agree		Disagree		Agree		Disagree		Disagree		Agree		No	Yes	No	Yes	Yes	No	No	No	Disagree		Male	26	Master		Social Sciences	No
1113	4/17/2015 8:50	1	ch	Agree		Neither agree or disagree		Agree		Strongly agree		Agree		Disagree		Agree		Neither agree or disagree		Neither agree or disagree		Agree		Disagree		Agree		Disagree		Neither agree or disagree		Agree		Yes	Yes	No	No	Yes	No	No	No	Neither agree or disagree		Female	22	Junior / Third Year		Art & Humanities	Yes
1114	4/17/2015 16:16	1	ch	Neither agree or disagree		Agree		Agree		Agree		Agree		Disagree		Agree		Neither agree or disagree		Agree		Strongly agree		Agree		Strongly agree		Disagree		Neither agree or disagree		Agree		No	Yes	No	Yes	Yes	No	No	No	Agree		Female	23	Master		Sciences	No
1115	4/17/2015 16:22	1	ch	Neither agree or disagree		Disagree		Agree		Agree		Neither agree or disagree		Disagree		Agree		Agree		Neither agree or disagree		Agree		Strongly agree		Agree		Neither agree or disagree		Neither agree or disagree		Agree		No	No	Yes	No	No	No	No	No	Agree		Female	22	Sophomore / Second Year		Sciences	No
1116	4/17/2015 16:29	1	ch	Agree		Strongly agree		Disagree		Disagree		Strongly agree		Disagree		Strongly agree		Agree		Strongly agree		Strongly agree		Strongly agree		Strongly agree		Disagree		Strongly disagree		Strongly agree		Yes	Yes	No	Yes	Yes	No	No	No	Disagree		Female	21	Junior / Third Year		Sciences	Yes
1117	4/17/2015 16:40	1	ch	Strongly disagree		Disagree		Strongly disagree		Strongly disagree		Strongly disagree		Strongly agree		Strongly agree		Disagree		Strongly agree		Strongly agree		Neither agree or disagree		Strongly agree		Disagree		Disagree		Strongly agree		Yes	Yes	Yes	No	Yes	No	No	No	Neither agree or disagree		Female	23	Senior / Fourth Year		Sciences	Yes
1118	4/17/2015 16:52	1	ch	Agree		Neither agree or disagree		Strongly agree		Agree		Strongly agree		Neither agree or disagree		Strongly agree		Neither agree or disagree		Neither agree or disagree		Strongly agree		Disagree		Agree		Disagree		Neither agree or disagree		Agree		No	Yes	Yes	No	Yes	No	No	No	Disagree		Male	20	Sophomore / Second Year		Art & Humanities	Yes
1119	4/17/2015 17:01	1	ch	Agree		Disagree		Agree		Agree		Agree		Neither agree or disagree		Agree		Neither agree or disagree		Strongly agree		Agree		Agree		Strongly agree		Agree		Strongly agree		Agree		Yes	No	No	No	No	No	No	No	Neither agree or disagree		Male	25	Master		Sciences	No
1120	4/20/2015 13:28	1	ch	Agree		Neither agree or disagree		Strongly agree		Strongly agree		Strongly agree		Neither agree or disagree		Agree		Neither agree or disagree		Agree		Strongly agree		Disagree		Strongly agree		Disagree		Strongly disagree		Neither agree or disagree		Yes	Yes	Yes	Yes	Yes	Yes	No	No	Agree		Male	20	Sophomore / Second Year		Sciences	Yes
1121	4/20/2015 13:29	1	ch	Agree		Neither agree or disagree		Strongly agree		Neither agree or disagree		Agree		Agree		Strongly agree		Agree		Strongly agree		Strongly agree		Strongly disagree		Strongly agree		Neither agree or disagree		Disagree		Strongly disagree		Yes	No	No	No	Yes	Yes	No	No	Neither agree or disagree		Female	22	Sophomore / Second Year		Social Science	No
1122	4/20/2015 13:30	1	ch	Neither agree or disagree		Agree		Strongly agree		Neither agree or disagree		Agree		Strongly disagree		Disagree		Neither agree or disagree		Neither agree or disagree		Agree		Neither agree or disagree		Agree		Disagree		Neither agree or disagree		Neither agree or disagree		No	No	No	No	Yes	No	No	No	Neither agree or disagree		Male	20	Freshman / First Year		Sciences	Yes
1123	4/20/2015 13:31	1	ch	Agree		Neither agree or disagree		Agree		Agree		Agree		Neither agree or disagree		Agree		Neither agree or disagree		Agree		Agree		Neither agree or disagree		Agree		Disagree		Disagree		Agree		No	No	No	No	Yes	No	No	No	Disagree		Female	20	Freshman / First Year		Social Science	Yes
1124	4/20/2015 13:32	1	ch	Strongly agree		Neither agree or disagree		Agree		Agree		Agree		Neither agree or disagree		Agree		Neither agree or disagree		Agree		Strongly agree		Neither agree or disagree		Agree		Neither agree or disagree		Disagree		Agree		No	No	No	No	Yes	No	No	No	Neither agree or disagree		Female	21	Sophomore / Second Year		Social Science	Yes
1125	4/20/2015 14:29	1	ch	Strongly agree		Agree		Strongly agree		Strongly agree		Agree		Disagree		Strongly agree		Neither agree or disagree		Strongly agree		Strongly agree		Agree		Strongly agree		Strongly disagree		Strongly disagree		Disagree		Yes	Yes	Yes	Yes	Yes	Yes	No	No	Agree		Female	23	Junior / Third Year		Social Sciences	No
1126	4/20/2015 14:33	1	ch	Neither agree or disagree		Disagree		Agree		Agree		Agree		Disagree		Agree		Disagree		Agree		Neither agree or disagree		Disagree		Agree		Disagree		Disagree		Disagree		No	Yes	No	No	Yes	No	No	No	Neither agree or disagree		Female	21	Sophomore / Second Year		Social Science	No
1127	4/20/2015 16:03	1	ch	Agree		Neither agree or disagree		Strongly agree		Strongly agree		Strongly agree		Disagree		Strongly agree		Strongly disagree		Agree		Strongly agree		Strongly disagree		Strongly agree		Strongly disagree		Strongly disagree		Strongly agree		Yes	Yes	No	Yes	Yes	No	No	No	Strongly disagree		Female	21	Freshman / First Year		Art & Humanities	Yes
1128	4/20/2015 17:58	1	ch	Neither agree or disagree		Agree		Neither agree or disagree		Agree		Agree		Agree		Agree		Agree		Agree		Agree		Disagree		Neither agree or disagree		Agree		Agree		Agree		No	Yes	No	No	Yes	No	No	No	Agree		Male	22	Sophomore / Second Year		Social Sciences	Yes
1129	4/20/2015 22:42	1	ch	Strongly agree		Neither agree or disagree		Strongly agree		Strongly agree		Strongly agree		Disagree		Strongly agree		Disagree		Strongly agree		Strongly agree		Neither agree or disagree		Agree		Disagree		Disagree		Strongly agree		No	No	No	No	Yes	No	No	No	Strongly agree		Female	21	Junior / Third Year		Social Science	No
1130	4/20/2015 22:49	1	ch	Agree		Agree		Agree		Agree		Agree		Neither agree or disagree		Agree		Agree		Agree		Strongly agree		Agree		Agree		Disagree		Disagree		Disagree		No	Yes	Yes	Yes	Yes	No	No	No	Agree		Female	23	Junior / Third Year		Social Science	No
1131	4/20/2015 23:07	1	ch	Strongly disagree		Disagree		Strongly agree		Agree		Disagree		Disagree		Strongly agree		Disagree		Agree		Strongly agree		Disagree		Neither agree or disagree		Disagree		Disagree		Agree		No	Yes	No	No	Yes	No	No	No	Strongly disagree		Female	21	Junior / Third Year		Social Science	Yes
1132	4/21/2015 8:45	1	ch	Strongly disagree		Disagree		Strongly disagree		Strongly disagree		Strongly disagree		Disagree		Strongly disagree		Disagree		Agree		Strongly agree		Disagree		Strongly disagree		Disagree		Disagree		Agree		Yes	Yes	No	Yes	No	No	No	No	Neither agree or disagree		Female	22	Master		Art & Humanities	Yes
1133	4/21/2015 8:49	1	ch	Disagree		Neither agree or disagree		Agree		Agree		Agree		Neither agree or disagree		Agree		Neither agree or disagree		Agree		Agree		Agree		Neither agree or disagree		Neither agree or disagree		Neither agree or disagree		Agree		Yes	Yes	No	No	Yes	No	No	No	Agree		Female	19	Freshman / First Year		Sciences	Yes
1134	4/21/2015 8:52	1	ch	Agree		Neither agree or disagree		Agree		Strongly agree		Agree		Neither agree or disagree		Strongly agree		Strongly agree		Strongly agree		Agree		Agree		Strongly agree		Neither agree or disagree		Agree		Strongly agree		No	Yes	Yes	No	No	No	No	No	Neither agree or disagree		Female	23	Senior / Fourth Year		Social Science	Yes
1135	4/21/2015 9:21	1	ch	Agree		Disagree		Strongly agree		Agree		Agree		Neither agree or disagree		Strongly agree		Neither agree or disagree		Strongly agree		Agree		Neither agree or disagree		Agree		Neither agree or disagree		Disagree		Agree		Yes	Yes	No	No	No	No	No	No	Neither agree or disagree		Male	24	Master		Sciences	Yes
1136	4/21/2015 9:28	1	ch	Strongly agree		Disagree		Strongly agree		Strongly agree		Strongly agree		Disagree		Strongly agree		Neither agree or disagree		Strongly agree		Strongly agree		Strongly agree		Strongly agree		Disagree		Neither agree or disagree		Agree		No	Yes	Yes	No	Yes	No	No	No	Disagree		Female	23	Master		Art & Humanities	Yes
1137	4/21/2015 9:30	1	ch	Agree		Agree		Agree		Agree		Agree		Neither agree or disagree		Strongly agree		Neither agree or disagree		Neither agree or disagree		Strongly agree		Agree		Agree		Neither agree or disagree		Neither agree or disagree		Agree		No	Yes	No	No	No	No	No	No	Neither agree or disagree		Female	24	Master		Art & Humanities	Yes
1138	4/21/2015 9:47	1	ch	Agree		Agree		Agree		Strongly agree		Strongly agree		Strongly disagree		Strongly agree		Disagree		Strongly agree		Strongly agree		Disagree		Strongly agree		Strongly disagree		Strongly disagree		Strongly agree		No	Yes	No	No	No	No	No	No	Disagree		Female	21	Junior / Third Year		Sciences	No
1139	4/21/2015 10:58	1	ch	Agree		Agree		Agree		Disagree		Neither agree or disagree		Disagree		Strongly agree		Neither agree or disagree		Neither agree or disagree		Agree		Agree		Neither agree or disagree		Neither agree or disagree		Neither agree or disagree		Agree		No	Yes	Yes	No	Yes	No	No	No	Disagree		Female	24	Master		Social Sciences	Yes
1140	4/21/2015 12:14	1	ch	Agree		Strongly agree		Strongly agree		Strongly agree		Disagree		Strongly disagree		Strongly agree		Strongly agree		Strongly agree		Strongly agree		Strongly agree		Strongly agree		Disagree		Agree		Strongly agree		No	Yes	No	No	No	No	No	No	Strongly agree		Female	27	PhD		Sciences	Yes
1141	4/21/2015 12:18	1	ch	Strongly agree		Disagree		Strongly agree		Strongly agree		Strongly agree		Neither agree or disagree		Strongly agree		Neither agree or disagree		Strongly agree		Strongly agree		Strongly agree		Strongly agree		Neither agree or disagree		Neither agree or disagree		Neither agree or disagree		No	Yes	No	No	Yes	No	No	No	Neither agree or disagree		Female	24	Master		Sciences	Yes
1142	4/21/2015 12:34	1	ch	Neither agree or disagree		Disagree		Strongly agree		Strongly agree		Strongly agree		Strongly disagree		Agree		Neither agree or disagree		Agree		Strongly agree		Strongly agree		Agree		Strongly disagree		Agree		Neither agree or disagree		No	No	No	No	Yes	No	No	No	Disagree		Female	22	Junior / Third Year		Social Science	Yes
1143	4/21/2015 12:34	1	ch	Agree		Disagree		Agree		Agree		Agree		Disagree		Agree		Neither agree or disagree		Agree		Agree		Disagree		Agree		Disagree		Disagree		Disagree		No	Yes	No	No	Yes	No	No	No	Disagree		Female	22	Junior / Third Year		Social Sciences	Yes
1144	4/21/2015 12:39	1	ch	Agree		Neither agree or disagree		Agree		Agree		Agree		Agree		Agree		Agree		Agree		Agree		Neither agree or disagree		Agree		Neither agree or disagree		Disagree		Disagree		Yes	Yes	No	No	Yes	No	No	No	Agree		Female	21	Junior / Third Year		Social Science	Yes
1145	4/21/2015 13:12	1	ch	Agree		Agree		Neither agree or disagree		Disagree		Agree		Agree		Strongly agree		Strongly agree		Neither agree or disagree		Neither agree or disagree		Agree		Strongly agree		Neither agree or disagree		Neither agree or disagree		Agree		No	No	No	No	Yes	No	No	No	Disagree		Male	22	Senior / Fourth Year		Social Science	Yes
1146	4/21/2015 15:01	1	ch	Neither agree or disagree		Neither agree or disagree		Neither agree or disagree		Agree		Agree		Neither agree or disagree		Agree		Agree		Agree		Agree		Neither agree or disagree		Agree		Neither agree or disagree		Neither agree or disagree		Neither agree or disagree		Yes	No	No	No	Yes	No	No	No	Neither agree or disagree		Female	19	Freshman / First Year		Social Science	No
1147	4/21/2015 15:37	1	ch	Agree		Neither agree or disagree		Strongly agree		Agree		Agree		Strongly agree		Agree		Neither agree or disagree		Agree		Agree		Neither agree or disagree		Agree		Neither agree or disagree		Neither agree or disagree		Neither agree or disagree		No	Yes	Yes	Yes	Yes	No	No	No	Neither agree or disagree		Male	22	Senior / Fourth Year		Social Sciences	No
1148	4/21/2015 16:44	1	ch	Agree		Disagree		Strongly agree		Strongly agree		Strongly agree		Neither agree or disagree		Strongly agree		Neither agree or disagree		Neither agree or disagree		Strongly agree		Disagree		Strongly agree		Disagree		Disagree		Strongly agree		Yes	Yes	No	No	Yes	No	No	No	Neither agree or disagree		Female	21?	Junior / Third Year		Social Science	Yes
1149	4/21/2015 19:01	1	ch	Neither agree or disagree		Disagree		Strongly agree		Strongly agree		Strongly agree		Disagree		Strongly agree		Neither agree or disagree		Strongly agree		Strongly agree		Disagree		Strongly agree		Strongly disagree		Strongly disagree		Strongly agree		No	Yes	No	No	Yes	No	No	No	Strongly disagree		Female	24	Senior / Fourth Year		Social Sciences	No
1150	4/21/2015 20:53	1	ch	Agree		Disagree		Agree		Agree		Agree		Disagree		Neither agree or disagree		Neither agree or disagree		Neither agree or disagree		Agree		Agree		Agree		Disagree		Disagree		Agree		No	Yes	No	No	Yes	No	No	No	Disagree		Female	25	Master		Social Science	No
1151	4/21/2015 21:07	1	ch	Agree		Disagree		Agree		Agree		Agree		Disagree		Agree		Disagree		Agree		Strongly agree		Neither agree or disagree		Agree		Disagree		Neither agree or disagree		Agree		No	Yes	No	No	No	No	No	No	Neither agree or disagree		Female	25	Master		Social Sciences	Yes
1152	4/21/2015 21:43	1	ch	Agree		Neither agree or disagree		Agree		Agree		Agree		Strongly disagree		Agree		Strongly disagree		Strongly agree		Strongly agree		Neither agree or disagree		Agree		Disagree		Disagree		Agree		No	Yes	Yes	No	Yes	No	No	No	Disagree		Female	22	Master		Social Science	Yes
1153	4/22/2015 8:39	1	ch	Neither agree or disagree		Neither agree or disagree		Neither agree or disagree		Neither agree or disagree		Neither agree or disagree		Neither agree or disagree		Agree		Neither agree or disagree		Agree		Agree		Neither agree or disagree		Neither agree or disagree		Neither agree or disagree		Disagree		Agree		No	Yes	No	No	No	No	No	No	Disagree		Female	23	Sophomore / Second Year		Social Science	Yes
1154	4/22/2015 13:10	1	ch	Neither agree or disagree		Agree		Agree		Agree		Neither agree or disagree		Disagree		Agree		Agree		Agree		Neither agree or disagree		Agree		Agree		Neither agree or disagree		Agree		Neither agree or disagree		No	No	No	Yes	No	No	No	No	Neither agree or disagree		Male	22	Junior / Third Year		Social Science	Yes
1155	4/22/2015 22:19	1	ch	Neither agree or disagree		Disagree		Agree		Agree		Agree		Agree		Agree		Agree		Agree		Strongly agree		Neither agree or disagree		Strongly agree		Disagree		Disagree		Disagree		No	No	Yes	No	No	No	No	No	Neither agree or disagree		Female	19	Freshman / First Year		Social Science	No
1156	4/24/2015 12:03	1	ch	Agree		Agree		Strongly agree		Strongly agree		Agree		Disagree		Agree		Agree		Agree		Agree		Agree		Agree		Neither agree or disagree		Neither agree or disagree		Agree		Yes	Yes	Yes	Yes	Yes	No	No	No	Neither agree or disagree		Female	25	Master		Social Science	No
1157	5/18/2015 11:52	1	ch	Agree		Disagree		Strongly agree		Strongly agree		Agree		Strongly disagree		Strongly agree		Neither agree or disagree		Neither agree or disagree		Strongly agree		Neither agree or disagree		Strongly agree		Neither agree or disagree		Disagree		Strongly agree		Yes	No	No	Yes	No	No	No	No	Neither agree or disagree		Female	23	Master		Social Sciences	Yes
1158	5/18/2015 12:05	1	ch	Neither agree or disagree		Neither agree or disagree		Agree		Agree		Agree		Disagree		Agree		Neither agree or disagree		Neither agree or disagree		Disagree		Neither agree or disagree		Agree		Disagree		Disagree		Disagree		No	Yes	Yes	No	Yes	No	No	No	Neither agree or disagree		Male	22	Sophomore / Second Year		Social Sciences	No
1159	5/18/2015 12:50	1	ch	Agree		Neither agree or disagree		Strongly agree		Strongly agree		Strongly agree		Disagree		Strongly agree		Neither agree or disagree		Strongly agree		Strongly agree		Disagree		Strongly agree		Disagree		Disagree		Strongly agree		Yes	Yes	Yes	No	Yes	No	No	No	Disagree		Female	21	Sophomore / Second Year		Social Science	No
1160	5/18/2015 18:37	1	ch	Neither agree or disagree		Agree		Disagree		Disagree		Disagree		Agree		Agree		Neither agree or disagree		Disagree		Disagree		Agree		Disagree		Agree		Agree		Agree		Yes	Yes	Yes	Yes	Yes	No	No	No	Disagree		Female	21	Junior / Third Year		Social Sciences	No
1161	5/18/2015 21:00	1	ch	Agree		Agree		Agree		Strongly agree		Neither agree or disagree		Neither agree or disagree		Strongly agree		Neither agree or disagree		Neither agree or disagree		Agree		Agree		Strongly agree		Neither agree or disagree		Neither agree or disagree		Strongly agree		Yes	Yes	Yes	No	Yes	No	No	No	Agree		Female	21	Junior / Third Year		Social Science	No
1162	5/18/2015 21:08	1	ch	Disagree		Neither agree or disagree		Agree		Strongly agree		Agree		Disagree		Agree		Agree		Neither agree or disagree		Agree		Strongly disagree		Agree		Agree		Disagree		Neither agree or disagree		Yes	Yes	Yes	No	No	No	No	No	Disagree		Female	22	Junior / Third Year		Social Science	No
1163	5/18/2015 21:17	1	ch	Agree		Agree		Neither agree or disagree		Neither agree or disagree		Disagree		Neither agree or disagree		Agree		Agree		Agree		Neither agree or disagree		Agree		Neither agree or disagree		Neither agree or disagree		Neither agree or disagree		Neither agree or disagree		No	Yes	Yes	No	Yes	No	No	No	Disagree		Female	22	Junior / Third Year		Social Science	No
1164	5/18/2015 21:33	1	ch	Neither agree or disagree		Agree		Agree		Strongly agree		Agree		Disagree		Strongly agree		Neither agree or disagree		Neither agree or disagree		Agree		Disagree		Neither agree or disagree		Neither agree or disagree		Neither agree or disagree		Agree		No	No	Yes	No	Yes	No	No	No	Neither agree or disagree		Female	21	Junior / Third Year		Social Science	Yes
1165	5/19/2015 10:39	1	ch	Neither agree or disagree		Disagree		Agree		Strongly agree		Agree		Strongly disagree		Agree		Agree		Agree		Agree		Agree		Agree		Neither agree or disagree		Disagree		Disagree		No	Yes	No	Yes	Yes	Yes	No	No	Disagree		Female	20	Sophomore / Second Year		Social Science	No
5	3/30/2015 12:42	1	tr	Disagree		Neither agree or disagree		Strongly disagree		Agree		Agree		Disagree		Strongly agree		Agree		Neither agree or disagree		Disagree		Strongly agree		Agree		Disagree		Agree		Agree		No	Yes	Yes	No	No	No	No		Agree		Female	29	PhD		Bilgi ve Belge Yönetimi Bölümü	No
15	3/30/2015 13:07	1	tr	Agree		Disagree		Strongly disagree		Agree		Neither agree or disagree		Agree		Disagree		Neither agree or disagree		Disagree		Agree		Agree		Agree		Neither agree or disagree		Agree		Disagree		Yes	Yes	Yes	No	No	No	No		Agree		Male	32	PhD		Bilgi ve Belge Yönetimi	No
10	3/30/2015 13:08	1	tr	Strongly agree		Disagree		Strongly agree		Strongly agree		Strongly agree		Strongly disagree		Strongly agree		Strongly disagree		Agree		Strongly disagree		Agree		Strongly agree		Strongly disagree		Strongly disagree		Strongly agree		No	Yes	Yes	No	Yes	No	No		Strongly disagree		Female	22	Senior / Fourth Year		Bilgi ve belge yönetimi	No
14	3/30/2015 13:08	1	tr	Disagree		Strongly agree		Neither agree or disagree		Disagree		Disagree		Neither agree or disagree		Strongly agree		Strongly agree		Agree		Agree		Strongly agree		Neither agree or disagree		Agree		Neither agree or disagree		Neither agree or disagree		No	Yes	Yes	No	Yes	No	No		Strongly disagree		Male	30	PhD		Bilgi ve Belge Yönetimi	No
8	3/30/2015 13:09	1	tr	Neither agree or disagree		Agree		Disagree		Neither agree or disagree		Neither agree or disagree		Neither agree or disagree		Strongly agree		Neither agree or disagree		Agree		Agree		Disagree		Neither agree or disagree		Agree		Agree		Neither agree or disagree		No	Yes	Yes	No	Yes	No	No		Agree		Male	24	Senior / Fourth Year		Bilgi ve Belge Yönetimi	No
12	3/30/2015 13:09	1	tr	Neither agree or disagree		Neither agree or disagree		Disagree		Disagree		Disagree		Agree		Agree		Agree		Neither agree or disagree		Agree		Agree		Neither agree or disagree		Agree		Neither agree or disagree		Neither agree or disagree		Yes	Yes	Yes	No	No	No	No		Disagree		Male	35	PhD		Bilgi ve Belge Yönetimi	No
17	3/30/2015 13:10	1	tr	Disagree		Disagree		Strongly agree		Strongly agree		Agree		Neither agree or disagree		Strongly agree		Agree		Agree		Neither agree or disagree		Agree		Agree		Neither agree or disagree		Disagree		Disagree		No	Yes	No	No	Yes	No	No		Strongly disagree		Female	23	Junior / Third Year		Bilgi ve belge yönetimi	Yes
13	3/30/2015 13:12	1	tr	Disagree		Agree		Disagree		Disagree		Neither agree or disagree		Agree		Agree		Disagree		Agree		Agree		Agree		Disagree		Agree		Agree		Disagree		Yes	Yes	Yes	Yes	Yes	Yes	No		Disagree		Male	45	PhD		BBY	No
25	3/30/2015 13:12	1	tr	Disagree		Strongly agree		Strongly disagree		Disagree		Strongly disagree		Agree		Agree		Strongly agree		Neither agree or disagree		Strongly agree		Strongly agree		Agree		Strongly agree		Agree		Agree		Yes	Yes	Yes	No	Yes	No	No		Strongly disagree		Female	29	PhD		Bilgi ve Belge Yönetimi	No
11	3/30/2015 13:13	1	tr	Strongly agree		Neither agree or disagree		Agree		Agree		Strongly agree		Neither agree or disagree		Agree		Neither agree or disagree		Agree		Neither agree or disagree		Neither agree or disagree		Strongly agree		Disagree		Disagree		Agree		Yes	Yes	No	No	Yes	No	No		Strongly disagree		Female	24	Junior / Third Year		B?LG? VE BELGE YÖNET?M?	Yes
26	3/30/2015 13:15	1	tr	Agree		Neither agree or disagree		Neither agree or disagree		Strongly agree		Agree		Agree		Strongly agree		Neither agree or disagree		Agree		Disagree		Disagree		Strongly agree		Disagree		Neither agree or disagree		Agree		No	Yes	Yes	No	Yes	No	No		Agree		Female	32	Master		BBY	No
29	3/30/2015 13:16	1	tr	Agree		Disagree		Neither agree or disagree		Strongly agree		Strongly agree		Disagree		Strongly agree		Disagree		Strongly agree		Disagree		Disagree		Strongly agree		Disagree		Neither agree or disagree		Strongly agree		Yes	Yes	No	No	No	No	No		Neither agree or disagree		Female	24	Junior / Third Year		Bilgi ve Belge Yönetimi	No
20	3/30/2015 13:17	1	tr	Neither agree or disagree		Neither agree or disagree		Strongly disagree		Disagree		Agree		Neither agree or disagree		Strongly agree		Neither agree or disagree		Agree		Neither agree or disagree		Strongly disagree		Agree		Neither agree or disagree		Neither agree or disagree		Disagree		No	Yes	No	No	Yes	No	No		Agree		Female	26	Master		Bilgi ve Belge Yönetimi Bölümü	No
28	3/30/2015 13:18	1	tr	Strongly disagree		Strongly disagree		Strongly agree		Strongly agree		Strongly agree		Strongly disagree		Disagree		Agree		Strongly agree		Strongly disagree		Strongly agree		Strongly agree		Neither agree or disagree		Strongly disagree		Neither agree or disagree		No	Yes	No	No	No	No	No		Strongly disagree		Female	31	PhD		BBY	No
27	3/30/2015 13:21	1	tr	Strongly agree		Disagree		Strongly agree		Strongly agree		Strongly agree		Disagree		Strongly agree		Agree		Strongly agree		Disagree		Strongly disagree		Strongly agree		Disagree		Disagree		Neither agree or disagree		No	Yes	Yes	No	Yes	No	No		Neither agree or disagree		Female	25	Junior / Third Year		Bilgi ve Belge Yönetimi	No
33	3/30/2015 13:24	1	en	Neither agree or disagree		Neither agree or disagree		Neither agree or disagree		Disagree		Agree		Agree		Agree		Neither agree or disagree		Disagree		Neither agree or disagree		Agree		Neither agree or disagree		Neither agree or disagree		Neither agree or disagree		Neither agree or disagree		No	Yes	Yes	No	Yes	No	No		Agree		Male	21	Sophomore / Second Year		Bilgi ve Belge Yönetimi	No
19	3/30/2015 13:26	1	tr	Disagree		Disagree		Disagree		Agree		Strongly agree		Disagree		Agree		Agree		Agree		Disagree		Agree		Strongly agree		Disagree		Neither agree or disagree		Strongly agree		No	Yes	No	No	Yes	No	No		Neither agree or disagree		Female	32	PhD		BBY	No
36	3/30/2015 13:29	1	tr	Neither agree or disagree		Agree		Strongly disagree		Disagree		Disagree		Strongly disagree		Agree		Neither agree or disagree		Disagree		Neither agree or disagree		Agree		Neither agree or disagree		Agree		Neither agree or disagree		Disagree		Yes	Yes	Yes	No	No	No	No		Strongly disagree		Female	38	PhD		BBY	No
35	3/30/2015 13:31	1	tr	Agree		Neither agree or disagree		Agree		Agree		Agree		Agree		Agree		Neither agree or disagree		Agree		Agree		Disagree		Agree		Disagree		Disagree		Disagree		Yes	Yes	Yes	No	Yes	No	No		Disagree		Male	29	Master		Bilgi ve Belge Yönetimi	No
37	3/30/2015 13:31	1	tr	Disagree		Agree		Disagree		Disagree		Strongly disagree		Strongly agree		Neither agree or disagree		Agree		Disagree		Strongly disagree		Neither agree or disagree		Disagree		Agree		Agree		Disagree		Yes	Yes	Yes	No	No	No	No		Disagree		Male	34	PhD		bilgi ve belge yönetimi	No
34	3/30/2015 13:40	1	tr	Disagree		Strongly agree		Strongly disagree		Strongly disagree		Disagree		Agree		Neither agree or disagree		Agree		Agree		Agree		Agree		Neither agree or disagree		Agree		Agree		Disagree		No	Yes	Yes	No	No	No	No		Disagree		Male	35	Other	Doktora (mezun)	Bilgi ve Belge Yönetimi	No
41	3/30/2015 13:46	1	tr	Agree		Agree		Agree		Neither agree or disagree		Agree		Neither agree or disagree		Agree		Neither agree or disagree		Agree		Neither agree or disagree		Disagree		Agree		Disagree		Disagree		Disagree		Yes	No	No	No	No	No	No		Disagree		Male	38	Master		Bilgi Ve Belge Yönetimi	No
42	3/30/2015 13:50	1	tr	Agree		Disagree		Agree		Agree		Strongly agree		Agree		Agree		Agree		Agree		Disagree		Disagree		Agree		Disagree		Disagree		Agree		No	Yes	Yes	No	No	No	No		Disagree		Male	26	PhD		?ngiliz Dili ve Edebiyat?	No
53	3/30/2015 14:16	1	tr	Strongly agree		Strongly disagree		Strongly agree		Strongly agree		Strongly agree		Strongly disagree		Strongly agree		Strongly disagree		Strongly agree		Strongly disagree		Strongly disagree		Strongly agree		Strongly disagree		Strongly disagree		Strongly agree		No	No	No	No	No	No	Yes		Strongly disagree		Female	26	Master		E?itim Bilimleri	No
54	3/30/2015 14:37	1	tr	Neither agree or disagree		Agree		Disagree		Agree		Agree		Agree		Agree		Agree		Agree		Agree		Agree		Neither agree or disagree		Neither agree or disagree		Agree		Agree		No	Yes	No	No	Yes	No	No		Agree		Female	24	Junior / Third Year		Bilgi ve Belge Yönetimi	No
57	3/30/2015 15:04	1	tr	Strongly disagree		Strongly agree		Strongly disagree		Strongly disagree		Strongly disagree		Agree		Neither agree or disagree		Strongly agree		Neither agree or disagree		Strongly agree		Agree		Neither agree or disagree		Strongly agree		Strongly agree		Disagree		No	Yes	Yes	No	Yes	No	No		Disagree		Male	20	Freshman / First Year		bilgi ve belge yönetimi	No
60	3/30/2015 15:15	1	tr	Agree		Disagree		Agree		Agree		Agree		Disagree		Strongly agree		Neither agree or disagree		Disagree		Neither agree or disagree		Disagree		Agree		Disagree		Disagree		Disagree		Yes	Yes	Yes	Yes	No	No	No		Strongly disagree		Male	35	PhD		Bilgi ve belge yönetimi	No
62	3/30/2015 15:19	1	tr	Agree		Neither agree or disagree		Neither agree or disagree		Agree		Strongly agree		Disagree		Strongly agree		Neither agree or disagree		Agree		Disagree		Disagree		Agree		Neither agree or disagree		Neither agree or disagree		Neither agree or disagree		No	Yes	No	No	Yes	No	No		Agree		Female	24	Junior / Third Year		Bilgi ve Belge Yönetimi	No
63	3/30/2015 15:19	1	tr	Strongly agree		Strongly disagree		Strongly agree		Strongly agree		Strongly agree		Neither agree or disagree		Strongly agree		Strongly disagree		Strongly agree		Strongly disagree		Strongly disagree		Strongly agree		Strongly disagree		Strongly disagree		Strongly agree		Yes	Yes	Yes	Yes	Yes	No	No		Strongly disagree		Female	26	PhD		Klinik Psikoloji	No
65	3/30/2015 15:34	1	tr	Agree		Disagree		Agree		Agree		Agree		Disagree		Agree		Agree		Agree		Disagree		Agree		Agree		Neither agree or disagree		Neither agree or disagree		Agree		No	Yes	No	No	Yes	No	No		Disagree		Female	24	Senior / Fourth Year		Bilgi ve Belge Yönetimi	No
66	3/30/2015 15:38	1	tr	Neither agree or disagree		Disagree		Agree		Agree		Disagree		Disagree		Strongly agree		Strongly agree		Agree		Disagree		Agree		Neither agree or disagree		Neither agree or disagree		Disagree		Neither agree or disagree		No	No	No	No	Yes	No	No		Disagree		Female	28	Master		Bilgi ve Belge Yönetimi bölümü ana dal?	No
71	3/30/2015 15:48	1	tr	Strongly agree		Strongly disagree		Strongly agree		Strongly agree		Strongly agree		Neither agree or disagree		Strongly agree		Disagree		Strongly agree		Strongly disagree		Neither agree or disagree		Strongly agree		Strongly disagree		Strongly disagree		Strongly disagree		No	No	Yes	No	No	No	No		Disagree		Male	28	PhD		Türk Edebiyat?	No
73	3/30/2015 15:57	1	tr	Disagree		Disagree		Disagree		Disagree		Disagree		Agree		Neither agree or disagree		Agree		Neither agree or disagree		Strongly agree		Strongly agree		Strongly disagree		Agree		Agree		Disagree		No	Yes	Yes	No	Yes	No	No		Disagree		Female	27	Master		Bilgi ve Belge Yönetimi	No
75	3/30/2015 15:59	1	tr	Agree		Disagree		Agree		Agree		Agree		Agree		Agree		Neither agree or disagree		Neither agree or disagree		Disagree		Disagree		Agree		Disagree		Disagree		Disagree		Yes	Yes	Yes	No	No	No	No		Disagree		Male	25	PhD		Sosyal Hizmet	No
78	3/30/2015 16:02	1	tr	Agree		Disagree		Agree		Strongly agree		Agree		Agree		Strongly agree		Neither agree or disagree		Agree		Strongly agree		Neither agree or disagree		Strongly agree		Disagree		Disagree		Strongly agree		No	Yes	No	No	Yes	No	No		Neither agree or disagree		Female	27	Master		biyoloji	No
81	3/30/2015 16:05	1	tr	Agree		Disagree		Agree		Agree		Agree		Agree		Agree		Neither agree or disagree		Disagree		Strongly agree		Disagree		Strongly agree		Disagree		Neither agree or disagree		Agree		Yes	Yes	No	No	No	No	No		Disagree		Female	28	PhD		Biyoloji	No
83	3/30/2015 16:08	1	tr	Agree		Disagree		Agree		Neither agree or disagree		Agree		Neither agree or disagree		Agree		Neither agree or disagree		Neither agree or disagree		Disagree		Agree		Agree		Disagree		Neither agree or disagree		Agree		Yes	Yes	No	No	No	No	No		Strongly agree		Male	27	PhD		Fizik Müh.	No
84	3/30/2015 16:10	1	tr	Agree		Disagree		Agree		Agree		Agree		Agree		Agree		Neither agree or disagree		Agree		Disagree		Agree		Agree		Disagree		Disagree		Agree		No	Yes	No	No	No	No	No		Neither agree or disagree		Female	25	PhD		biyoloji	No
[truncated: 9,090 more rows]
[truncated: 4 more columns]
